# Supplementary material for: Genome reduction in novel, obligately methyl-reducing Methanosarcinales isolated from arthropod guts (Methanolapillus gen. nov. and Methanimicrococcus)
Source: FEMS Microbiol Ecol. 2024 Aug 6;100(9):fiae111. doi: 10.1093/femsec/fiae111 (PMC11362671; doi:10.1093/femsec/fiae111)
Supplement: fiae111_Supplemental_Files [file fiae111_supplemental_files.zip]

Archive with 4 entries (4 files):
- supp data Figures_A1-A4.pdf
- supp data Table_A1.xlsx
- supp data Table_A2.xlsx
- supp data Table_A3.xlsx
