# Supplementary material for: Genome reduction in novel, obligately methyl-reducing Methanosarcinales isolated from arthropod guts (Methanolapillus gen. nov. and Methanimicrococcus)
Source: FEMS Microbiol Ecol. 2024 Aug 6;100(9):fiae111. doi: 10.1093/femsec/fiae111 (PMC11362671; doi:10.1093/femsec/fiae111)
Supplement: fiae111_Supplemental_Files [file fiae111_supplemental_files.zip › supp data Table_A1.xlsx]

## Sheet: Table A1
Table A1. Characteristics of selected Methanosarcinales genomes
Category	Genome/MAG	isolation source	accession number	completeness a	contamination	assembly size, bp	Corrected genome size, bp	Corrected genome size, Mbp	GC, mol%	Predicted genes b	Protein-coding genes b	Coding density, % b
intestinal	Methanolapillus millepedarum Ac7	millipede Atopochetus caudulanus	GCA_032594115	100	0	1969708	1.96971e+06	1.96971	43.01	1815	1761	81.89
intestinal	Methanolapillus africanus Ag5	millipede Archispirostreptus gigas	GCA_032714475	100	0	2103793	2103793	2.10379	44.4	1789	1741	78.94
intestinal	Methanolapillus ohkumae Am2	millipede Anadenobolus monilicornis	GCA_032594355	100	0	1895112	1895112	1.89511	41.09	1641	1587	78.35
intestinal	Ast373_bin.29	termite Astalotermes c.f. quietus	GCA_031260345	87.91	1.31	1590430	1.80916e+06	1.80916	43.43	1544	1464	82.15
intestinal	Methanimicrococcus hacksteinii At1	cockroach Archimandrita tesselata	GCA_032714515	100	0	2065105	2065105	2.0651	42.99	1887	1778	79.57
intestinal	Methanimicrococcus stummii Es2	cockroach Eublaberus serranus	GCA_032594435	100	0	1780202	1780202	1.7802	43.3	1668	1590	83.2
intestinal	Methanimicrococcus hongohii Hf6	cockroach Henschoutedenia flexivitta	GCA_032594095	100	0	2139773	2139773	2.13977	41.18	2035	1953	75.56
intestinal	"Methanimicrococcus labiotermitis" Lab288P3_bin112	termite Labiotermes labralis	GCA_009784005	92.14	0	1688578	1.83262e+06	1.83262	45.53	1500	1418	79.66
intestinal	Lab288P3_bin190	termite Labiotermes labralis	GCA_009783635	84.52	2.29	1333240	1.57743e+06	1.57743	45.94	1253	1176	82.45
intestinal	Methanimicrococcus blatticola PA	cockroach Periplaneta americana	GCF_004363215	94.12	0.65	1783317	1.89473e+06	1.89473	41.98	1670	1600	81.17
intestinal	"Methanimicrococcus odontotermitis" TD116_bin.10	termite Odontotermes sp.	GCA_031286065	92.81	0.65	1747773	1.88317e+06	1.88317	43.82	1726	1649	84.82
intestinal	Th196P4_bin37	termite Termes hospes	GCA_009776675	75.09	4.58	1397194	1.86069e+06	1.86069	39.61	1441	1380	83.41
intestinal	RGIG1598	goat	GCA_017394465	65.01	0.65	1345923	2.07033e+06	2.07033	51.19	1203	1159	88.26
intestinal	RGIG8358	water buffalo	GCA_017613335	76.28	0.65	1495225	1.96018e+06	1.96018	50.98	1282	1225	88
intestinal	Ca. Methanofrustulum fimipullorum AS23ysBPME_4	anaerobic digester with chicken manure	GCA_012518265	90.85	0.65	1513574	1.66601e+06	1.66601	34.39	1386	1321	82.04
Methanosarcina	Methanosarcina acetivorans C2A	marine sediments	GCF_000007345	99.84	0.03	5751492	5.76071e+06	5.76071	42.68	4910	4685	75.21
Methanosarcina	Methanosarcina barkeri MS	sewage sludge	GCF_000970025	99.84	0.33	4574907	4.58224e+06	4.58224	39.19	3829	3608	71.75
Methanosarcina	Methanosarcina flavescens E03.2	anaerobic digester	GCF_001304615	99.86	0	3283688	3.28829e+06	3.28829	41.3	2892	2784	75.52
Methanosarcina	Methanosarcina horonobensis HB1	groundwater	GCF_000970285	100	0	5018607	5018607	5.01861	41.31	4514	4347	75.87
Methanosarcina	Methanosarcina lacustris Z7289	lake sediments	GCF_000970265	99.18	0	4139808	4.17404e+06	4.17404	41.82	3497	3318	73
Methanosarcina	Methanosarcina mazei S6	sewage digestor	GCF_000970205	100	0.65	4142816	4.14282e+06	4.14282	41.42	3577	3420	76.24
Methanosarcina	Methanosarcina siciliae T4/M	marine sediments	GCF_000970085	99.83	0.65	5017558	5.0261e+06	5.0261	42.94	4291	4086	76.52
Methanosarcina	Methanosarcina spelaei MC-15	subsurface lake	GCF_002287235	99.84	0.65	5088600	5.09675e+06	5.09675	38.74	4365	4050	71.27
Methanosarcina	Methanosarcina thermophila TM-1	anaerobic digester	GCF_000969885	99.84	0.65	3127379	3.13239e+06	3.13239	41.15	2803	2701	75.46
Methanosarcina	Methanosarcina vacuolata Z-761	anaerobic digester	GCF_000969905	99.84	0	4563885	4.5712e+06	4.5712	39.71	3793	3601	72.86
other Methanosarcinales	Methanococcoides methylutens DSM 2657	submarine canyon sediments off the coast of southern California	GCF_000765475	100	0	2508511	2508511	2.50851	42.5	2529	2426	86.12
other Methanosarcinales	Methanococcoides burtonii DSM 6242	anoxic hypolimnion of Ace Lake, Antarctica	GCF_000013725	99.35	0.65	2575032	2.59188e+06	2.59188	40.76	2625	2468	85.13
other Methanosarcinales	Methanococcoides orientis LMO-1	marine sediments	GCF_021184045	100	0	2494162	2494162	2.49416	42.68	2442	2339	85.87
other Methanosarcinales	Methanococcoides vulcani SLH 33	marine mud volcano	GCF_900111645	100	0.33	2314846	2314846	2.31485	43.44	2338	2224	86.2
other Methanosarcinales	Methanococcoides seepicolus LLY	marine sediments	GCF_023684405	99.35	3.27	2803900	2.82224e+06	2.82224	41.74	2865	2613	84.59
other Methanosarcinales	Methanococcoides sp021108185	Santa Monica basin methane seep sediment	GCA_021108185	98.04	4.58	2322705	2.36914e+06	2.36914	42.66	2399	2289	85.7
other Methanosarcinales	Methanococcoides sp021108275	Santa Monica basin methane seep sediment	GCA_021108275	100	2.61	2670883	2670883	2.67088	41.7	2630	2486	85.73
other Methanosarcinales	Methanococcoides sp900774055 AM1	Baltic Sea sediment	GCF_900774055	99.84	0	2482578	2.48656e+06	2.48656	42.66	2530	2435	86.82
other Methanosarcinales	Methanolobus tindarius	marine sediments, Italy	GCF_000504205	99.67	0	3151883	3.16232e+06	3.16232	39.79	3007	2937	87.55
other Methanosarcinales	Methanolobus bombayensis	Arabian Sea sediments	GCF_017873415	99.51	5.23	3122090	3.13746e+06	3.13746	39.72	2940	2800	87.62
other Methanosarcinales	Methanolobus chelungpuianus	deep subsurface, Taiwan	GCF_024500045	99.84	0.65	2598553	2.60272e+06	2.60272	48.52	2637	2506	86.12
other Methanosarcinales	Methanolobus halotolerans	saline Lake Tus in Siberia, Russia	GCF_004745425	99.67	4.58	2592512	2.6011e+06	2.6011	43.58	2630	2596	85.67
other Methanosarcinales	Methanolobus profundi	deep subsurface sediments, Japan	GCF_900114835	99.84	0.65	3107200	3.11218e+06	3.11218	42.58	2966	2895	88.06
other Methanosarcinales	Methanolobus psychrophilus	Zoige wetland of the Tibetan plateau, China	GCA_000306725	99.84	0	3072769	3.07769e+06	3.07769	44.61	2974	2841	85.87
other Methanosarcinales	Methanolobus psychrotolerans	saline meromictic lake Shira in Siberia, Russia	GCF_002243045	99.67	2.61	3164721	3.1752e+06	3.1752	41.33	3119	2977	86.45
other Methanosarcinales	Methanolobus vulcani	marine sediments near Vulcano Island, Italy	GCF_900100715	99.51	0	2947907	2.96242e+06	2.96242	40.27	2881	2809	87.34
other Methanosarcinales	Methanolobus vulcani_A	river sediments	GCF_006546655	99.67	0.65	2920174	2.92984e+06	2.92984	40.2	2823	2750	86.93
other Methanosarcinales	Methanolobus zinderi	deep subsurface coal seam, USA	GCF_013388255	99.84	0	2704953	2.70929e+06	2.70929	44.06	2705	2633	87.61
other Methanosarcinales	Methanomethylovorans hollandica	freshwater sediment, the Netherlands	GCF_000328665	99.84	0.33	2714013	2.71836e+06	2.71836	41.87	2694	2587	86.43
other Methanosarcinales	Methanomethylovorans sp002067275	bioreactor	GCA_002067275	92.97	1.31	2097238	2.25582e+06	2.25582	44.31	2146	2073	87.84
other Methanosarcinales	Methanomethylovorans sp014361205	Shengli oilfield at Shandong province, China	GCA_014361205	99.67	0	2148332	2.15544e+06	2.15544	38.12	2192	2115	87.62
hypersaline	Methanosalsum zhilinae	Bosa Lake of the Wadi el Natrun, Egypt	GCF_000217995	99.35	0	2138444	2.15243e+06	2.15243	39.16	2075	1986	87.11
hypersaline	Methanosalsum natronophilum	hypersaline soda lake sediments in Siberia, Russia	GCF_024808815	99.67	1.31	2030178	2.0369e+06	2.0369	34.34	2040	1964	86.09
hypersaline	Methanohalobium evestigatum	saline lagoon, lake Sivash, USSR	GCF_000196655	100	1.96	2406232	2406232	2.40623	36.42	2453	2342	86.28
hypersaline	Methanohalobium sp018609725	salt flat sediment, Utah, USA	GCA_018609725	99.35	0.65	2086548	2.1002e+06	2.1002	36.76	2288	2150	87.39
hypersaline	Methanohalophilus mahii DSM 5219	sediments of the Great Salt Lake, USA	GCF_000025865	99.35	0	2012424	2.02559e+06	2.02559	42.62	2077	1992	89.17
hypersaline	Methanohalophilus euhalobius	stratal waters of the oil deposits, USSR	GCF_900215215	99.51	0	1940298	1.94985e+06	1.94985	42.12	2102	1996	88.05
hypersaline	Methanohalophilus halophilus	cyanobacterial mats from Shark Bay, Australia	GCF_001889405	99.51	0	2022959	2.03292e+06	2.03292	42.4	2095	2026	89.85
hypersaline	Methanohalophilus levihalophilus	gas-bearing deep aquifers, Japan	GCF_017874375	99.18	0	2116010	2.1335e+06	2.1335	42.52	2265	2150	90.16
hypersaline	Methanohalophilus portucalensis	sediments from a salinarium in Figiera da Foz, Portugal	GCF_002761295	99.51	1.96	2084975	2.09524e+06	2.09524	41.95	2161	2080	89.09
hypersaline	Methanohalophilus profundi	hypersaline anoxic basin, Eastern Mediterranean Sea	GCF_004137855	98.86	0.65	1830088	1.85119e+06	1.85119	42.69	2132	1962	87.99
hypersaline	Methanohalophilus sp003722075	Kebrit Deep brine pool, Red Sea	GCF_003722075	99.51	0	1969036	1.97873e+06	1.97873	42.56	2108	2018	89.13
a - based on CheckM. Genomes of isolates from the present study were obtained from Illumina and Nanopore sequencing and cicrularized and thus considered to be 100% complete. CheckM tool shows completness ranging 94-96% for those genomes.
b - based on NCBI pipeline predictions
