# Supplementary material for: Genome reduction in novel, obligately methyl-reducing Methanosarcinales isolated from arthropod guts (Methanolapillus gen. nov. and Methanimicrococcus)
Source: FEMS Microbiol Ecol. 2024 Aug 6;100(9):fiae111. doi: 10.1093/femsec/fiae111 (PMC11362671; doi:10.1093/femsec/fiae111)
Supplement: fiae111_Supplemental_Files [file fiae111_supplemental_files.zip › supp data Table_A2.xlsx]

## Sheet: Table A2
Table A2. Statistical comparison of selected Methanosarcinales genomes
Category	Genome/MAG	Protein-coding genes a	Coding density, % b	Corrected genome size, Mbp
intestinal	Methanolapillus millepedarum Ac7	1761	81.89	1.96971
intestinal	Methanolapillus africanus Ag5	1806	78.94	2.1
intestinal	Methanolapillus ohkumae Am2	1587	78.35	1.89511
intestinal	Ast373_bin.29	1464	82.15	1.80916
intestinal	Methanimicrococcus hacksteinii At1	1746	79.41	2.2
intestinal	Methanimicrococcus stummii Es2	1590	83.2	1.7802
intestinal	Methanimicrococcus hongohii Hf6	1953	75.56	2.13977
intestinal	"Methanimicrococcus labiotermitis" Lab288P3_bin112	1418	79.66	1.83262
intestinal	Lab288P3_bin190	1176	82.45	1.57743
intestinal	Methanimicrococcus blatticola PA	1600	81.17	1.89473
intestinal	"Methanimicrococcus odontotermitis" TD116_bin.10	1649	84.82	1.88317
intestinal	Th196P4_bin37	1380	83.41	1.86069
intestinal	Ca. Methanofrustulum fimipullorum AS23ysBPME_4	1321	82.04	1.67
	Average	1573.15	81.0038	1.89328
Category	Genome	Protein-coding genes a	Coding density, % b	Corrected genome size, Mbp
Methanosarcina	Methanosarcina acetivorans C2A	4685	75.21	5.76071
Methanosarcina	Methanosarcina barkeri MS	3608	71.75	4.58224
Methanosarcina	Methanosarcina flavescens E03.2	2784	75.52	3.28829
Methanosarcina	Methanosarcina horonobensis HB1	4347	75.87	5.01861
Methanosarcina	Methanosarcina lacustris Z7289	3318	73	4.17404
Methanosarcina	Methanosarcina mazei S6	3420	76.24	4.14282
Methanosarcina	Methanosarcina siciliae T4/M	4086	76.52	5.0261
Methanosarcina	Methanosarcina spelaei MC-15	4050	71.27	5.09675
Methanosarcina	Methanosarcina thermophila TM-1	2701	75.46	3.13239
Methanosarcina	Methanosarcina vacuolata Z-761	3601	72.86	4.5712
	Average	3660	74.37	4.47931
Category	Genome/MAG	Protein-coding genes a	Coding density, % b	Corrected genome size, Mbp
other Methanosarcinales	Methanococcoides methylutens DSM 2657	2426	86.12	2.50851
other Methanosarcinales	Methanococcoides burtonii DSM 6242	2468	85.13	2.59188
other Methanosarcinales	Methanococcoides orientis LMO-1	2339	85.87	2.49416
other Methanosarcinales	Methanococcoides vulcani SLH 33	2224	86.2	2.31485
other Methanosarcinales	Methanococcoides seepicolus LLY	2613	84.59	2.82224
other Methanosarcinales	Methanococcoides sp021108185	2289	85.7	2.36914
other Methanosarcinales	Methanococcoides sp021108275	2486	85.73	2.67088
other Methanosarcinales	Methanococcoides sp900774055 AM1	2435	86.82	2.48656
other Methanosarcinales	Methanolobus tindarius	2937	87.55	3.16232
other Methanosarcinales	Methanolobus bombayensis	2800	87.62	3.13746
other Methanosarcinales	Methanolobus chelungpuianus	2506	86.12	2.60272
other Methanosarcinales	Methanolobus halotolerans	2596	85.67	2.6011
other Methanosarcinales	Methanolobus profundi	2895	88.06	3.11218
other Methanosarcinales	Methanolobus psychrophilus	2841	85.87	3.07769
other Methanosarcinales	Methanolobus psychrotolerans	2977	86.45	3.1752
other Methanosarcinales	Methanolobus vulcani	2809	87.34	2.96242
other Methanosarcinales	Methanolobus vulcani_A	2750	86.93	2.92984
other Methanosarcinales	Methanolobus zinderi	2633	87.61	2.70929
other Methanosarcinales	Methanomethylovorans hollandica	2587	86.43	2.71836
other Methanosarcinales	Methanomethylovorans sp002067275	2073	87.84	2.25582
other Methanosarcinales	Methanomethylovorans sp014361205	2115	87.62	2.15544
	Average	2561.86	86.5367	2.70753
Category	Genome/MAG	Protein-coding genes a	Coding density, % b	Corrected genome size, Mbp
hypersaline	Methanosalsum zhilinae	1986	87.11	2.15243
hypersaline	Methanosalsum natronophilum	1964	86.09	2.0369
hypersaline	Methanohalobium evestigatum	2342	86.28	2.40623
hypersaline	Methanohalobium sp018609725	2150	87.39	2.1002
hypersaline	Methanohalophilus mahii DSM 5219	1992	89.17	2.02559
hypersaline	Methanohalophilus euhalobius	1996	88.05	1.94985
hypersaline	Methanohalophilus halophilus	2026	89.85	2.03292
hypersaline	Methanohalophilus levihalophilus	2150	90.16	2.1335
hypersaline	Methanohalophilus portucalensis	2080	89.09	2.09524
hypersaline	Methanohalophilus profundi	1962	87.99	1.85119
hypersaline	Methanohalophilus sp003722075	2018	89.13	1.97873
	Average	2060.55	88.21	2.06935
a - based on NCBI pipeline predictions
b - based on CheckM
