# Supplementary material for: Genome reduction in novel, obligately methyl-reducing Methanosarcinales isolated from arthropod guts (Methanolapillus gen. nov. and Methanimicrococcus)
Source: FEMS Microbiol Ecol. 2024 Aug 6;100(9):fiae111. doi: 10.1093/femsec/fiae111 (PMC11362671; doi:10.1093/femsec/fiae111)
Supplement: fiae111_Supplemental_Files [file fiae111_supplemental_files.zip › supp data Table_A3.xlsx]

## Sheet: Table legend
Table A3. Annotation details of genes encoding pathways and/or functional markers of metabolic properties in the genomes of selected Methanosarcinales.
Data for each genome/MAG is provided in the individual tabs.
ND: not detected.
Ac7	Methanolapillus millipedarum strain Ac7
Ag5	Methanolapillus africanus strain Ag5
Am2	Methanolapillus ohkumae strain Am2
At1	Methanimicrococcus hacksteinii strain At1
Es2	Methanimicrococcus stummii strain Es2
Hf6	Methanimicrococcus hongohii strain Hf6
Ast373_bin29	MAG from Astalotermes quietus
Lab288P3_bin112	"Methanimicrococcus labiotermitis" - MAG from Labiotermes labralis
Lab288P3_bin190	MAG from Labiotermes labralis
TD116_bin10	"Methanimicrococcus odontotermitis" - MAG from Odontotermes sp.
Th196P4_bin37	MAG from Termes hospes
AS23ysBPME_4	"Methanofrustulum fimipullorum" AS23ysBPME_4, MAG from chicken feces

## Sheet: Ac7
Methanolapillus millipedarum strain Ac7	Gene name	NCBI Locus tag		Comment
Archaeal methyl branch of Wood-Ljungdahl pathway and methane production
Formylmethanofuran dehydrogenase subunit A	fmdA	NP
Formylmethanofuran dehydrogenase subunit B	fmdB	NP
Formylmethanofuran dehydrogenase subunit C	fmdC	NP
Formylmethanofuran dehydrogenase subunit D	fmdD	NP
Formylmethanofuran dehydrogenase subunit F	fmdF	NP
Formylmethanofuran dehydrogenase subunit G	fmdG	NP
Formylmethanofuran:tetrahydromethanopterin formyltransferase	ftr	NP
Methenyltetrahydromethanopterin cyclohydrolase	mch	NP
N5,N10-methenyltetrahydromethanopterin dehydrogenase	mtd	NP
N5,N10-methylene tetrahydromethanopterin reductase	mer	WNY24971.1
Tetrahydromethanopterin S-methyltransferase subunit A	mtrA	WNY25770.1
Tetrahydromethanopterin S-methyltransferase subunit B	mtrB	WNY25771.1
Tetrahydromethanopterin S-methyltransferase subunit C	mtrC	WNY25772.1
Tetrahydromethanopterin S-methyltransferase subunit D	mtrD	WNY25773.1
Tetrahydromethanopterin S-methyltransferase subunit E	mtrE	WNY25774.1
Tetrahydromethanopterin S-methyltransferase subunit F	mtrF	WNY25769.1
Tetrahydromethanopterin S-methyltransferase subunit G	mtrG	WNY25768.1
Tetrahydromethanopterin S-methyltransferase subunit H	mtrH	WNY25767.1
Methyl–coenzyme M reductase subunit A	mcrA	WNY25817.1
Methyl–coenzyme M reductase subunit B	mcrB	WNY25821.1
Methyl–coenzyme M reductase subunit G	mcrG	WNY25818.1
Methyl–coenzyme M reductase subunit C	mcrC	WNY25819.1
Methyl–coenzyme M reductase subunit D	mcrD	WNY25820.1
Bacterial methyl branch of Wood-Ljungdahl pathway
formate dehydrogenase	fdhF	NP
formyl-THF synthetase	fhs	NP
methenyl-THF cyclohydrolase	fchA	NP
methylene-THF dehydrogenase	folD	WNY25994.1
5,10-Methylene-THF reductase	metF	WNY25294.1
Carbonyl branch of Wood-Ljungdahl pathway
CO dehydrogenase/acetyl-CoA synthase alpha subunit	cdhA	ND
CO dehydrogenase/acetyl-CoA synthase epsilon subunit	cdhB	ND
CO dehydrogenase/acetyl-CoA synthase beta subunit	cdhC	ND
CO dehydrogenase/acetyl-CoA synthase delta subunit	cdhD	WNY25123.1
CO dehydrogenase/acetyl-CoA synthase gamma subunit (corrinoid Fe-S protein)	cdhE	WNY25122.1
acetyl-CoA synthetase (AMP-forming)	acs	WNY26055.1
acetate kinase	ackA	ND
phosphate acetyltransferase	pta	ND
Acetate transporter
acetate uptake system/acetate permease	aceP	WNY25664.1	WNY25666.1
Methyl group metabolism
methanol:corrinoid methyltransferase	mtaB	WNY25475.1	WNY25663.1
methanol corrinoid protein	mtaC	WNY25662.1
methanol-specific methylcobalamin: coenzyme M methyltransferase	mtaA	WNY25655.1	WNY25685.1
monomethylamine:corrinoid methyltransferase	mtmB	WNY25933.1
monomethylamine corrinoid protein	mtmC	WNY25931.1
methylamine-specific methylcobalamin:coenzyme M methyltransferase	mtbA	WNY25475.1
dimethylamine:corrinoid methyltransferase	mtbB	WNY25424.1
dimethylamine corrinoid protein	mtbC	WNY25425.1
methylamine-specific methylcobalamin:coenzyme M methyltransferase	mtbA	WNY25475.1
trimethylamine:corrinoid methyltransferase	mttB	WNY25422.1
trimethylamine corrinoid protein	mttC	WNY25420.1
methylamine-specific methylcobalamin:coenzyme M methyltransferase	mtbA	WNY25475.1
dimethylsulfide:coenzyme M methyltransferase	mtsD	ND
methylthiol corrinoid protein	mtsF	ND
methylated sulfur corrinoid protein	mtsH	ND
methylthiol:corrinoid methyltransferase	mtsB	WNY24777.1
methylthiol-specific methylcobalamin: coenzyme M methyltransferase	mtsA	WNY24776.1
arsenite methyltransferase	arsM	ND
ATP synthase - Complex V
Archaeal/vacuolar-type H+-ATPase subunit A	ntpA	WNY25894.1
Archaeal/vacuolar-type H+-ATPase subunit B	ntpB	WNY25895.1
Archaeal/vacuolar-type H+-ATPase subunit C	ntpC	WNY25892.1
Archaeal/vacuolar-type H+-ATPase subunit D	ntpD	WNY25896.1
Archaeal/vacuolar-type H+-ATPase subunit E	ntpE	WNY25891.1
Archaeal/vacuolar-type H+-ATPase subunit F	ntpF	WNY25893.1
Archaeal/vacuolar-type H+-ATPase subunit I	ntpI	WNY25889.1
Archaeal/vacuolar-type H+-ATPase subunit K	ntpK	WNY25890.1
Archaeal/vacuolar-type H+-ATPase subunit G/H	ahaH, atpH	WNY25888.1
Electron bifurcation
Heterodisulfide reductase
Heterodisulfide reductase, subunit A	hdrA	NP
Heterodisulfide reductase, subunit B	hdrB	NP
Heterodisulfide reductase, subunit C	hdrC	NP
Heterodisulfide reductase, subunit A1	hdrA1	NP
Heterodisulfide reductase, subunit B1	hdrB1	NP
Heterodisulfide reductase, subunit C1	hdrC1	NP
Heterodisulfide reductase, subunit A2	hdrA2	WNY24616.1
Heterodisulfide reductase, subunit B2	hdrB2	WNY24615.1
Heterodisulfide reductase, subunit C2	hdrC2	WNY24614.1
heterodisulfide reductase, subunit D	hdrD	WNY26072.1
heterodisulfide reductase, subunit E	hdrE	WNY26071.1
Formate dehydrogenase
formate dehydrogenase (coenzyme F420) alpha subunit	fdhA	WNY24619.1
formate dehydrogenase (coenzyme F420) beta subunit	fdhB	WNY24618.1
Fpo complex (F420 dehydrogenase)
Fpo hydrogenase subunit A	fpoA	ND
Fpo hydrogenase subunit B	fpoB	ND
Fpo hydrogenase subunit CD	fpoCD	ND
Fpo hydrogenase subunit H	fpoH	ND
Fpo hydrogenase subunit I	fpoI	ND
Fpo hydrogenase subunit J	fpoJ	ND
Fpo hydrogenase subunit K	fpoK	ND
Fpo hydrogenase subunit L	fpoL	ND
Fpo hydrogenase subunit M	fpoM	ND
Fpo hydrogenase subunit N	fpoN	ND
NADH dehydrogenase subunit E	nuoE	ND
NADH dehydrogenase subunit F	nuoF	ND
NADH dehydrogenase subunit G	nuoG	ND
Fpo hydrogenase subunit F	fpoF	ND
Fpo hydrogenase subunit O	fpoO	ND
Rnf complex (ferredoxin oxidizing)
Rnf complex subunit A	rnfA	ND
Rnf complex subunit B	rnfB	ND
Rnf complex subunit C	rnfC	ND
Rnf complex subunit D	rnfD	ND
Rnf complex subunit E	rnfE	ND
Rnf complex subunit G	rnfG	ND
Hydrogensases
Ni-Fe type 3
FrhABG (F420 oxidizing/reducing)
Coenzyme F420 hydrogenase subunit alpha	frhA	WNY24721.1
Coenzyme F420 hydrogenase subunit beta	frhB	WNY24724.1
Coenzyme F420 hydrogenase subunit delta	frhD	WNY24722.1
Coenzyme F420 hydrogenase subunit gamma	frhG	WNY24723.1
MvhAGD (H2 oxidizing)
Methyl-viologen hydrogenase subunit A	mvhA	NP
Methyl-viologen hydrogenase subunit G	mvhG	NP
Methyl-viologen hydrogenase subunit D	mvhD	WNY24617.1
Ni-Fe type 4
EchABCDEF (ferredoxin oxidizing/reducing)
Energy-converting hydrogenase, subunit A	EchA	NP
Energy-converting hydrogenase, subunit B	EchB	NP
Energy-converting hydrogenase, subunit C	EchC	NP
Energy-converting hydrogenase, subunit D	EchD	NP
Energy-converting hydrogenase, subunit E	EchE	NP
Energy-converting hydrogenase, subunit F	EchF	NP
VhtAGC (H2 oxidizing)
F420 non-reducing hydrogenase subunit A	VhtA/VhoA	WNY24893.1
F420 non-reducing hydrogenase subunit G	VhtG/VhoG	WNY24894.1
F420 non-reducing hydrogenase subunit C	VhtC/VhoC	WNY24892.1
Fe only
H2-dependent methylene-H4MPT dehydrogenase	Hmd	ND
Hydrogenase maturation
Hydrogenase nickel incorporation protein	hypA	WNY24869.1
Hydrogenase nickel incorporation protein	hypB	WNY24870.1
Hydrogenase maturation protein	hypC	WNY24867.1
Hydrogenase expression/formation protein	hypD	WNY24868.1
Hydrogenase expression/formation protein	hypE	WNY24871.1
Hydrogenase maturation protein	hypF	WNY24813.1
Anabolism
Phenazine biosynthesis
Phenazine biosynthesis protein	phzAB	ND
Trans-2,3-dihydro-3-hydroxyanthranilic acid synthase	phzD	ND
2-amino-4-deoxychorismate synthase	phzE	ND
Trans-2,3-dihydro-3-hydroxyanthranilate isomerase	phzF	ND
Dihydrophenazinedicarboxylate synthase	phzG	ND
Methanophenazine biosynthesis
geranylfarnesyl diphosphate synthase	idsA	WNY26066.1
Ferredoxin oxidoreductases
Pyruvate:ferredoxin oxidoreductase, alpha subunit	porA	WNY25596.1
Pyruvate:ferredoxin oxidoreductase, beta subunit	porB	WNY25595.1
Pyruvate:ferredoxin oxidoreductase, gamma subunit	porC	WNY25598.1
Pyruvate:ferredoxin oxidoreductase, delta subunit	porD	WNY25597.1
Indolepyruvate:ferredoxin oxidoreductase, alpha subunit	iorA	WNY25846.1	WNY25047.1
Indolepyruvate:ferredoxin oxidoreductase, beta subunit	iorB	WNY25845.1
2-oxoisovalerate ferredoxin oxidoreductase alpha subunit	vorA	WNY26025.1
2-oxoisovalerate ferredoxin oxidoreductase beta subunit	vorB	WNY26024.1
2-oxoisovalerate ferredoxin oxidoreductase delta subunit	vorD	WNY26026.1
2-oxoglutarate:ferredoxin oxidoreductase, alpha subunit	oorA	ND
2-oxoglutarate:ferredoxin oxidoreductase, beta subunit	oorB	ND
F420 biosynthesis
5-amino-6-(D-ribitylamino)uracil---L-tyrosine 4-hydroxyphenyl transferase	cofH	WNY25923.1
7,8-didemethyl-8-hydroxy-5-deazariboflavin synthase	cofG	WNY25027.1
2-phospho-L-lactate guanylyltransferase	cofC	WNY24816.1
2-phospho-L-lactate transferase	cofD	WNY25921.1
coenzyme F420-0 gamma-glutamyl ligase/Coenzyme F420-1:gamma-L-glutamate ligase	cofE, fbiB	WNY25703.1
coenzyme gamma-F420-2:alpha-L-glutamate ligase	cofF	ND
Coenzyme M biosynthesis
Pathway I (PEP-dependent pathway common for non-Methanosarcinales)
phosphosulfolactate synthase	comA	ND
phosphosulfolactate phosphatase	comB	ND
NAD+ dependent dehydrogenase	comC	ND
sulfopyruvate decarboxylase	comDE	ND
Pathway II (L-phosphoserine-dependent pathway common for Methanosarcinales and Methanomicrobiales)
threonine/cysteate synthase		ND
aspartate aminotransferase		ND
sulfopyruvate decarboxylase	comDE	ND
Bacterial pathway
phosphosulfolactate synthase	xcbB1	ND
argininosuccinate lyase	xcbC1	ND
adenylosuccinate lyase	xcbD1	ND
cysteine desulfhydrase	xcbE1	ND
Methanofuran biosynthesis
tyrosine decarboxylase / aspartate 1-decarboxylase	mfnA	WNY25731.1
4-HFC-P synthase	mfnB	ND
4-HFC-P:Alanine Aminotransferase	mfnC	ND
tyramine-glutamate ligase	mfnD	ND
[5-(aminomethyl)furan-3-yl]methyl phosphate kinase	mfnE	ND
(4-{4-[2-(gamma-L-glutamylamino)ethyl]phenoxymethyl}furan-2-yl)methanamine synthase	mfnF	ND
Tetrapyrrole biosynthesis
Common precursor
glutamyl-tRNA synthetase	gltX	WNY25511.1
glutamyl-tRNA reductase	hemA	WNY25338.1
glutamate-1-semialdehyde 2,1-aminomutase	hemL	WNY25335.1
porphobilinogen synthase	hemB	WNY25336.1
hydroxymethylbilane synthase	hemC	WNY25334.1
uroporphyrinogen-III synthase	hemD	WNY25083.1
uroporphyrinogen-III C-methyltransferase	cobA	WNY25082.1
precorrin-2 dehydrogenase / sirohydrochlorin ferrochelatase	cysG/sirC	WNY25364.1
heme biosynthesis (type detected)
siroheme decarboxylase	ahbAB	WNY25362.1	WNY25363.1
Fe-coproporphyrin III synthase	ahbC	WNY25086.1
heme b synthase	ahbD	WNY25360.1
F430 biosynthesis
sirohydrochlorin cobaltochelatase	cfbA	WNY24668.1
cobyrinic acid a,c-diamide synthase	cfbB	WNY25965.1
Ni-sirohydrochlorin a,c-diamide reductive cyclase subunit C	cfbC	WNY25966.1
Ni-sirohydrochlorin a,c-diamide reductive cyclase subunit D	cfbD	WNY25967.1
coenzyme F430 synthetase	cfbE	WNY25969.1
B12 biosynthesis
sirohydrochlorin cobaltochelatase	cbiK/cfbA	WNY24668.1
precorrin-2/cobalt-factor-2 C20-methyltransferase	cobI-cbiL	WNY24762.1
precorrin-3B C17-methyltransferase / cobalt-factor III methyltransferase	cobJ, cbiH	WNY24766.1
precorrin-4/cobalt-precorrin-4 C11-methyltransferase	cobM, cbiF	WNY24763.1
cobalt-precorrin 5A hydrolase	cbiG	WNY24764.1
cobalt-precorrin-5B (C1)-methyltransferase	cbiD	WNY24768.1
precorrin-6A/cobalt-precorrin-6A reductase	cobK-cbiJ	ND		not present also in Methanosarcina
cobalt-precorrin-6B (C15)-methyltransferase	cbiT	WNY24761.1
cobalt-precorrin-7 (C5)-methyltransferase	cbiE	WNY24769.1
precorrin-8X/cobalt-precorrin-8 methylmutase	cobH-cbiC	WNY24767.1
cobyrinic acid a,c-diamide synthase	cobB-cbiA	WNY26012.1
cob(I)alamin adenosyltransferase	cobA	WNY25082.1
adenosylcobyric acid synthase	cobQ, cbiP	WNY24855.1
adenosylcobinamide-phosphate synthase	cobD, cbiB	WNY26112.1
adenosylcobinamide kinase / adenosylcobinamide-phosphate guanylyltransferase	cobY	WNY26109.1
adenosylcobinamide-GDP ribazoletransferase	cobS, cobV	WNY26110.1
Cobalt/nickel transport system
cobalt/nickel transport protein	cbiN	WNY24759.1
cobalt/nickel transport system permease protein	cbiM	WNY24609.1	WNY24760.1
cobalt/nickel transport system permease protein	cbiQ	WNY24607.1	WNY24758.1
cobalt/nickel transport system ATP-binding protein	cbiO	WNY24606.1	WNY24757.1
nickel transport protein	cbiL	WNY24608.1
Amino acid biosynthesis
Glutamate, glutamine
aspartate aminotransferase	aspB	WNY24845.1	WNY24949.1
glutamate dehydrogenase (NADP)	gdhA	WNY25981.1
glutamate synthase	gltD	WNY25114.1
glutamine synthetase	glnA	WNY25989.1
Arginine
amino-acid N-acetyltransferase	argA	WNY25316.1	WNY25785.1
acetylglutamate kinase	argB	WNY25789.1
N-acetyl-gamma-glutamyl-phosphate reductase	argC	WNY24623.1
acetylornithine aminotransferase	argD	WNY26136.1
glutamate N-acetyltransferase	argJ	WNY24622.1
ornithine carbamoyltransferase	argF	WNY25024.1
argininosuccinate synthase	argG	WNY26240.1
argininosuccinate lyase	argH	WNY24600.1
Proline
glutamate 5-kinase	proB	WNY25781.1
glutamate-5-semialdehyde dehydrogenase	proA	WNY25780.1
pyrroline-5-carboxylate reductase	proC	WNY25802.1
Leucine, isoleucine, valine
acetolactate synthase I/II/III large subunit	ilvB, ilvG, ilvI	WNY26095.1
acetolactate synthase I/III small subunit	ilvH, ilvN	WNY26094.1
ketol-acid reductoisomerase	ilvC	WNY26093.1
dihydroxyacid dehydratase	ilvD	WNY25258.1
branched chain amino acid aminotransferase	ilvE	WNY25782.1
2-isopropylmalate synthase	leuA	WNY25656.1
3-isopropylmalate/(R)-2-methylmalate dehydratase large subunit	leuC	WNY24790.1
3-isopropylmalate/(R)-2-methylmalate dehydratase small subunit	leuD	WNY24789.1
3-isopropylmalate dehydrogenase	leuB	WNY25788.1
(R)-citramalate synthase	cimA	WNY26096.1
Alanine
alanine transaminase	alaA	ND		not present also in Methanosarcina
aspartate 4-decarboxylase	asdA	ND		not present also in Methanosarcina
Serine, cysteine, glycine
3-phosphoglycerate dehydrogenase	serA	WNY25509.1
phosphoserine aminotransferase	serC	WNY25246.1	WNY25033.1
phosphoserine phosphatase	serB	WNY25524.1
serine O-acetyltransferase	cysE	ND
cysteine synthase	cysK	ND
O-phosphoserine--tRNA ligase	sepS	WNY25486.1
O-phospho-L-seryl-tRNA:Cys-tRNA synthase	pscS	WNY25348.1
serine hydroxymethyltransferase	glyA	WNY25993.1
Aspartate, asparagine, methionine, threonine, lysine
aspartate aminotransferase	aspB	WNY24845.1	WNY24949.1
asparagine synthetase	asnB	ND
aspartate--tRNA(Asp/Asn) ligase	aspS2	WNY25242.1
glutamyl-tRNAGln amidotransferase	gatABC	WNY25797.1	WNY25798.1	WNY25796.1
aspartate kinase	lysC	WNY25544.1
aspartate semialdehyde dehydrogenase	asd	WNY25281.1
4-hydroxy-tetrahydrodipicolinate synthase	dapA	WNY26106.1
4-hydroxy-tetrahydrodipicolinate reductase	dapB	WNY26105.1
LL-diaminopimelate aminotransferase	dapD	WNY24840.1
diaminopimelate epimerase	dapF	ND		not present also in Methanosarcina
diaminopimelate decarboxylase	lysA	WNY25453.1
bifunctional aspartokinase / homoserine dehydrogenase	thrA/hom	WNY24915.1
homoserine kinase	thrB	WNY24480.1
threonine synthase	thrC	WNY25182.1
homoserine O-succinyltransferase/O-acetyltransferase	metA	ND
cystathionine gamma-synthase	metB	ND
cysteine-S-conjugate beta-lyase	metC	ND
homocysteine methyltransferase	metE	WNY25647.1		MetE catalyzes the formation of methionine and tetrahydrofolate from N5-methyltetrahydrofolate and homocysteine directly skipping metABC.
Phenylalanine, tyrosine, tryptophan
3-deoxy-7-phosphoheptulonate synthase	aroG	ND
3-dehydroquinate synthase	aroB	ND
D-glyceraldehyde-3-phosphate phospholyase	triA	WNY25746.1
6-deoxy-5-ketofructose 1-phosphate synthase	fbr	WNY25011.1
aspartate kinase	asp-kinase	WNY25544.1
aspartate semi-aldehyde dehydrogenase	asd	WNY25281.1
2-amino-3,7-dideoxy-D-threo-hept-6-ulosonate synthase	aroA'	WNY25608.1
dehydroquinate synthase II	aroB'	WNY25805.1
3-dehydroquinate dehydratase	aroD	WNY25806.1
shikimate dehydrogenase	aroE	WNY25807.1
shikimate kinase	aroKL	WNY24559.1	WNY24676.1
3-phosphoshikimate 1-carboxyvinyltransferase	aroA	WNY25801.1
chorismate synthase	aroC	WNY25358.1
anthranilate synthase component	trpE	ND
anthranilate phosphoribosyltransferase	trpD	ND
phosphoribosylanthranilate isomerase	trpF	ND
indole-3-glycerol phosphate synthase	trpC	ND
tryptophan synthase	trpAB	WNY24818.1
chorismate mutase	pheA1	WNY24900.1
prephenate dehydratase	pheA2	WNY26104.1
aromatic-amino-acid transaminase	tyrB	WNY25268.1
prephenate dehydrogenase	tyrA2	ND
Histidine
ATP phosphoribosyltransferase	hisG	WNY25627.1
phosphoribosyl-ATP pyrophosphatase	hisE	WNY24857.1
phosphoribosyl-AMP cyclohydrolase	hisI	WNY24573.1
phosphoribosylformimino-5-aminoimidazole carboxamide ribotide isomerase	hisA	WNY25626.1
imidazole glycerol phosphate synthase	hisF	WNY25339.1
imidazoleglycerol-phosphate dehydratase	hisB	WNY25625.1
histidinol phosphate aminotransferase	hisC	WNY26135.1
histidinol dehydrogenase	hisD	WNY25975.1
Pyrrolysine
methylornithine synthase	pylB	WNY25686.1
3-methylornithine--L-lysine ligase	pylC	WNY25705.1
3-methylornithyl-N6-L-lysine dehydrogenase	pylD	WNY25704.1
pyrrolysyl-tRNA synthetase	pylS	WNY25687.1
Selenocysteine
seryl-tRNA synthetase	serS	WNY25392.1
seryl-tRNASec kinase	pstK	ND
O-phosphoseryl- tRNA:selenocysteyl-tRNA synthase	sepsecS	ND
Selenocysteine-specific elongation factor	selB	ND
bacterial Sec synthase	selA	ND
Polyphosphate biosynthesis
polyphosphate kinase	ppk1	WNY25517.1
AMP-polyphosphate phosphotransferase	ppk2, pap	WNY24852.1
exopolyphosphatase / guanosine-5'-triphosphate,3'-diphosphate pyrophosphatase	ppx-gppA	WNY25222.1
NAD+ kinase	ppnK, nadK	WNY25072.1
Vitamins and cofactors
B1 (thiamine)
phosphomethylpyrimidine synthase	thiC	WNY25368.1		archaeal pathway of B1 biosynthesis
thiamine-phosphate diphosphorylase	thiDN	WNY24973.1
thiamine-phosphate pyrophosphorylase	thiE	WNY24705.1
sulfide-dependent adenosine diphosphate thiazole synthase	thi4	ND
thiamine-monophosphate kinase	thiL	WNY25633.1
adenylate kinase	adk	WNY25553.1
hydroxyethylthiazole kinase	thiM	WNY24704.1		salvage pathway
B2 (riboflavin)
GTP cyclohydrolase II	ribA	ND		not present also in Methanosarcina
3,4-dihydroxy 2-butanone 4-phosphate synthase	ribB	WNY25342.1
diaminohydroxyphosphoribosylaminopyrimidine deaminase	ribD1	ND		not present also in Methanosarcina
5-amino-6-(5-phosphoribosylamino)uracil reductase	ribD2	ND		not present also in Methanosarcina
5-amino-6-(5-phospho-D-ribitylamino)uracil phosphatase	ycsE/ywtE	ND		not present also in Methanosarcina
6,7-dimethyl-8-ribityllumazine synthase	ribH	WNY24948.1
riboflavin synthase	ribE	WNY24947.1
riboflavin kinase	rfk	WNY25343.1
FAD synthetase	ribL	WNY24784.1
B3 (niacin, precursor of NAD)
aspartate dehydrogenase	nadX	WNY25861.1
quinolinate synthase	nadA	WNY25848.1
nicotinate-nucleotide pyrophosphorylase (carboxylating)	nadC	WNY25862.1
nicotinamide mononucleotide adenylyltransferase	nadR/nadM	WNY24970.1
NAD+ synthase (glutamine-hydrolysing)	nadE	WNY26091.1
B5 (pantothenic acid, precursor of CoA)
branched-chain amino acid aminotransferase	ilvE	WNY25782.1
3-methyl-2-oxobutanoate hydroxymethyltransferase	panB	ND		not present also in Methanosarcina
2-dehydropantoate 2-reductase	panEG	ND		not present also in Methanosarcina
pantoate--beta-alanine ligase	panC	ND		not present also in Methanosarcina
tyrosine decarboxylase/aspartate 1-decarboxylase	panD/mfnA, adc	WNY25731.1
CoA biosynthesis
type I pantothenate kinase	coaA	ND		General pathway
phosphopantothenate---cysteine ligase (CTP)/phosphopantothenoylcysteine decarboxylase	coaBC	WNY25178.1
pantetheine-phosphate adenylyltransferase	coaD	WNY25285.1
phosphopantetheine adenylyltransferase / dephospho-CoA kinase	coaE	ND
GTP-dependent dephospho-CoA kinase	dpcK	WNY24532.1		Archaeal pathway
pantoate kinase	pok	WNY25179.1
4-phosphopantoate---beta-alanine ligase	pps	WNY25091.1
phosphopantothenate---cysteine ligase (CTP)/phosphopantothenoylcysteine decarboxylase	coaBC	WNY25178.1
pantetheine-phosphate adenylyltransferase	coaD	WNY25285.1
GTP-dependent dephospho-CoA kinase	dpcK	WNY24532.1
B6 (pyridoxine, pyridoxal, pyridoxamine)
D-erythrose 4-phosphate dehydrogenase	epd	ND		Pathway I
erythronate-4-phosphate dehydrogenase	pdxB	ND
phosphoserine aminotransferase	serC	ND
4-hydroxythreonine-4-phosphate dehydrogenase	pdxA	ND
pyridoxine 5-phosphate synthase	pdxJ	ND
pyridoxamine 5'-phosphate oxidase	pdxH	ND
pyridoxal 5'-phosphate synthase pdxS subunit	pdxS	WNY26145.1		Pathway II
B7 (biotin)
8-amino-7-oxononanoate synthase	bioF	ND
8-amino-7-oxononanoate carboxylating dehydrogenase	bioU	ND
dethiobiotin synthetase	bioD	ND
biotin synthase	bioB	ND
pimeloyl-[acyl-carrier protein] synthase	bioI	ND
adenosylmethionine---8-amino-7-oxononanoate aminotransferase	bioA	ND
6-carboxyhexanoate--CoA ligase	bioW	ND
Biotin transport
biotin transport system substrate-specific component	bioY	WNY25315.1
B9 (folate)
GTP cyclohydrolase IA	folE	ND
alkaline phosphatase	phoAB	ND
dihydropteroate synthase	fol1/mptD/folB	WNY26134.1
dihydrofolate synthase / folylpolyglutamate synthase	folC	ND
dihydrofolate reductase	folA/dfrA	ND
GTP cyclohydrolase II	ribA	ND
2,5-diamino-6-(5-phospho-D-ribosylamino)pyrimidin-4(3H)-one isomerase/dehydratase	trpF	ND
dihydroneopterin triphosphate aldolase (PTPS-III) / 6-pyruvoyltetrahydropterin synthase	ptps	ND
Putative S-layer protein
hypothetical protein		WNY25274.1
hypothetical protein		WNY25632.1
hypothetical protein		WNY25804.1
Archaellum
archaellar motor/biogenesis protein arlJ	arlJ/flaJ	WNY24887.1
archaellar motor/biogenesis protein arLI	arlI/flaI	WNY24886.1
archaellar motor/biogenesis protein arlH	arlH/flaH	ND
archaellar motor/biogenesis protein arlB	arlB/flaB	ND
archaellar motor/biogenesis protein arlC	arlC/flaC	ND
archaellar motor/biogenesis protein arlD	arlD/flaD	ND
archaellar motor/biogenesis protein arlE	arlE/flaE	ND
archaellar motor/biogenesis protein arlF	arlF/flaF	ND
Chemotaxis
chemotaxis protein R	cheR	ND
chemotaxis protein D	cheD	ND
chemotaxis protein C	cheC	ND
chemotaxis protein A	cheA	ND
chemotaxis protein B	cheB	ND
chemotaxis protein Y	cheY	WNY24659.1
chemotaxis protein W	cheW	ND
methyl-accepting chemotaxis protein	Mcp	ND
Oxygen and reactive oxygen species protection system
catalase	katE, catB	WNY25098.1
peroxiredoxin	ahpC	WNY25297.1
thioredoxin-dependent peroxiredoxin	prxQ	WNY25761.1
superoxide reductase	dfx	WNY24950.1
superoxide dismutase Cu-Zn	sod1	ND
superoxide dismutase Fe-Mn	sodA	ND
F420H2 oxidase	fpr	ND
cytochrome bd subunit A	cydA	WNY24493.1
cytochrome bd subunit B	cydB	WNY24494.1

## Sheet: Ag5
Methanolapillus africanus strain Ag5	Gene name	NCBI Locus tag		Comment
Archaeal methyl branch of Wood-Ljungdahl pathway and methane production
Formylmethanofuran dehydrogenase subunit A	fmdA	ND
Formylmethanofuran dehydrogenase subunit B	fmdB	ND
Formylmethanofuran dehydrogenase subunit C	fmdC	ND
Formylmethanofuran dehydrogenase subunit D	fmdD	ND
Formylmethanofuran dehydrogenase subunit F	fmdF	ND
Formylmethanofuran dehydrogenase subunit G	fmdG	ND
Formylmethanofuran:tetrahydromethanopterin formyltransferase	ftr	ND
Methenyltetrahydromethanopterin cyclohydrolase	mch	ND
N5,N10-methenyltetrahydromethanopterin dehydrogenase	mtd	ND
N5,N10-methylene tetrahydromethanopterin reductase	mer	MDV0447201.1
Tetrahydromethanopterin S-methyltransferase subunit A	mtrA	MDV0446799.1
Tetrahydromethanopterin S-methyltransferase subunit B	mtrB	MDV0446800.1
Tetrahydromethanopterin S-methyltransferase subunit C	mtrC	MDV0446801.1
Tetrahydromethanopterin S-methyltransferase subunit D	mtrD	MDV0446802.1
Tetrahydromethanopterin S-methyltransferase subunit E	mtrE	MDV0446803.1
Tetrahydromethanopterin S-methyltransferase subunit F	mtrF	MDV0446798.1
Tetrahydromethanopterin S-methyltransferase subunit G	mtrG	MDV0446797.1
Tetrahydromethanopterin S-methyltransferase subunit H	mtrH	MDV0446796.1
Methyl–coenzyme M reductase subunit A	mcrA	MDV0446852.1
Methyl–coenzyme M reductase subunit B	mcrB	MDV0446856.1
Methyl–coenzyme M reductase subunit G	mcrG	MDV0446853.1
Methyl–coenzyme M reductase subunit C	mcrC	MDV0446854.1
Methyl–coenzyme M reductase subunit D	mcrD	MDV0446855.1
Bacterial methyl branch of Wood-Ljungdahl pathway
formate dehydrogenase	fdhF	ND
formyl-THF synthetase	fhs	ND
methenyl-THF cyclohydrolase	fchA	ND
methylene-THF dehydrogenase	folD	MDV0446422.1
5,10-Methylene-THF reductase	metF	MDV0446363.1
Carbonyl branch of Wood-Ljungdahl pathway
CO dehydrogenase/acetyl-CoA synthase alpha subunit	cdhA	ND
CO dehydrogenase/acetyl-CoA synthase epsilon subunit	cdhB	ND
CO dehydrogenase/acetyl-CoA synthase beta subunit	cdhC	ND
CO dehydrogenase/acetyl-CoA synthase delta subunit	cdhD	MDV0446543.1
CO dehydrogenase/acetyl-CoA synthase gamma subunit (corrinoid Fe-S protein)	cdhE	MDV0446542.1
acetyl-CoA synthetase (AMP-forming)	acs	MDV0447679.1
acetate kinase	ackA	ND
phosphate acetyltransferase	pta	ND
Acetate transporter
acetate uptake system/acetate permease	aceP	MDV0447860.1	MDV0447859.1
Methyl group metabolism
methanol:corrinoid methyltransferase	mtaB	MDV0447858.1	MDV0447868.1
methanol corrinoid protein	mtaC	MDV0447857.1	MDV0447867.1
methanol-specific methylcobalamin: coenzyme M methyltransferase	mtaA	MDV0446516.1	MDV0447798.1
monomethylamine:corrinoid methyltransferase	mtmB	MDV0447451.1
monomethylamine corrinoid protein	mtmC	MDV0447449.1
methylamine-specific methylcobalamin:coenzyme M methyltransferase	mtbA	MDV0447007.1
dimethylamine:corrinoid methyltransferase	mtbB	MDV0446931.1
dimethylamine corrinoid protein	mtbC	MDV0446932.1
methylamine-specific methylcobalamin:coenzyme M methyltransferase	mtbA	MDV0447007.1
trimethylamine:corrinoid methyltransferase	mttB	MDV0446928.1	MDV0446929.1
trimethylamine corrinoid protein	mttC	MDV0446927.1
methylamine-specific methylcobalamin:coenzyme M methyltransferase	mtbA	MDV0447007.1
dimethylsulfide:coenzyme M methyltransferase	mtsD	ND
methylthiol corrinoid protein	mtsF	ND
methylated sulfur corrinoid protein	mtsH	ND
methylthiol:corrinoid methyltransferase	mtsB	MDV0447072.1
methylthiol-specific methylcobalamin: coenzyme M methyltransferase	mtsA	MDV0447071.1	MDV0447716.1
arsenite methyltransferase	arsM	MDV0447641.1
ATP synthase - Complex V
Archaeal/vacuolar-type H+-ATPase subunit A	ntpA	MDV0447378.1
Archaeal/vacuolar-type H+-ATPase subunit B	ntpB	MDV0447379.1
Archaeal/vacuolar-type H+-ATPase subunit C	ntpC	MDV0447376.1
Archaeal/vacuolar-type H+-ATPase subunit D	ntpD	MDV0447380.1
Archaeal/vacuolar-type H+-ATPase subunit E	ntpE	MDV0447375.1
Archaeal/vacuolar-type H+-ATPase subunit F	ntpF	MDV0447377.1
Archaeal/vacuolar-type H+-ATPase subunit I	ntpI	MDV0447373.1
Archaeal/vacuolar-type H+-ATPase subunit K	ntpK	MDV0447374.1
Archaeal/vacuolar-type H+-ATPase subunit G/H	ahaH, atpH	MDV0447372.1
Electron bifurcation
Heterodisulfide reductase
Heterodisulfide reductase, subunit A	hdrA	ND
Heterodisulfide reductase, subunit B	hdrB	ND
Heterodisulfide reductase, subunit C	hdrC	ND
Heterodisulfide reductase, subunit A1	hdrA1	ND
Heterodisulfide reductase, subunit B1	hdrB1	ND
Heterodisulfide reductase, subunit C1	hdrC1	ND
Heterodisulfide reductase, subunit A2	hdrA2	MDV0447327.1
Heterodisulfide reductase, subunit B2	hdrB2	MDV0447328.1
Heterodisulfide reductase, subunit C2	hdrC2	MDV0447329.1
heterodisulfide reductase, subunit D	hdrD	MDV0447657.1
heterodisulfide reductase, subunit E	hdrE	MDV0447658.1
Formate dehydrogenase
formate dehydrogenase (coenzyme F420) alpha subunit	fdhA	MDV0447324.1
formate dehydrogenase (coenzyme F420) beta subunit	fdhB	MDV0447325.1
Fpo complex (F420 dehydrogenase)
Fpo hydrogenase subunit A	fpoA	ND
Fpo hydrogenase subunit B	fpoB	ND
Fpo hydrogenase subunit CD	fpoCD	ND
Fpo hydrogenase subunit H	fpoH	ND
Fpo hydrogenase subunit I	fpoI	ND
Fpo hydrogenase subunit J	fpoJ	ND
Fpo hydrogenase subunit K	fpoK	ND
Fpo hydrogenase subunit L	fpoL	ND
Fpo hydrogenase subunit M	fpoM	ND
Fpo hydrogenase subunit N	fpoN	ND
NADH dehydrogenase subunit E	nuoE	ND
NADH dehydrogenase subunit F	nuoF	ND
NADH dehydrogenase subunit G	nuoG	ND
Fpo hydrogenase subunit F	fpoF	ND
Fpo hydrogenase subunit O	fpoO	ND
Rnf complex (ferredoxin oxidizing)
Rnf complex subunit A	rnfA	ND
Rnf complex subunit B	rnfB	ND
Rnf complex subunit C	rnfC	ND
Rnf complex subunit D	rnfD	ND
Rnf complex subunit E	rnfE	ND
Rnf complex subunit G	rnfG	ND
Hydrogensases
Ni-Fe type 3
FrhABG (F420 oxidizing/reducing)
Coenzyme F420 hydrogenase subunit alpha	frhA	MDV0447513.1
Coenzyme F420 hydrogenase subunit beta	frhB	MDV0447516.1
Coenzyme F420 hydrogenase subunit delta	frhD	MDV0447514.1
Coenzyme F420 hydrogenase subunit gamma	frhG	MDV0447515.1
MvhAGD (H2 oxidizing)
Methyl-viologen hydrogenase subunit A	mvhA	ND
Methyl-viologen hydrogenase subunit G	mvhG	ND
Methyl-viologen hydrogenase subunit D	mvhD	MDV0447326.1
Ni-Fe type 4
EchABCDEF (ferredoxin oxidizing/reducing)
Energy-converting hydrogenase, subunit A	EchA	ND
Energy-converting hydrogenase, subunit B	EchB	ND
Energy-converting hydrogenase, subunit C	EchC	ND
Energy-converting hydrogenase, subunit D	EchD	ND
Energy-converting hydrogenase, subunit E	EchE	ND
Energy-converting hydrogenase, subunit F	EchF	ND
VhtAGC (H2 oxidizing)
F420 non-reducing hydrogenase subunit A	VhtA/VhoA	MDV0447045.1
F420 non-reducing hydrogenase subunit G	VhtG/VhoG	MDV0447044.1
F420 non-reducing hydrogenase subunit C	VhtC/VhoC	MDV0447046.1
Fe only
H2-dependent methylene-H4MPT dehydrogenase	Hmd	ND
Hydrogenase maturation
Hydrogenase nickel incorporation protein	hypA	MDV0447093.1
Hydrogenase nickel incorporation protein	hypB	MDV0447092.1
Hydrogenase maturation protein	hypC	MDV0447095.1
Hydrogenase expression/formation protein	hypD	MDV0447094.1
Hydrogenase expression/formation protein	hypE	MDV0447091.1
Hydrogenase maturation protein	hypF	MDV0447182.1
Anabolism
Phenazine biosynthesis
Phenazine biosynthesis protein	phzAB	ND
Trans-2,3-dihydro-3-hydroxyanthranilic acid synthase	phzD	ND
2-amino-4-deoxychorismate synthase	phzE	ND
Trans-2,3-dihydro-3-hydroxyanthranilate isomerase	phzF	ND
Dihydrophenazinedicarboxylate synthase	phzG	ND
Methanophenazine biosynthesis
geranylfarnesyl diphosphate synthase	idsA	MDV0447665.1
Ferredoxin oxidoreductases
Pyruvate:ferredoxin oxidoreductase, alpha subunit	porA	MDV0447833.1
Pyruvate:ferredoxin oxidoreductase, beta subunit	porB	MDV0447832.1
Pyruvate:ferredoxin oxidoreductase, gamma subunit	porC	MDV0447835.1
Pyruvate:ferredoxin oxidoreductase, delta subunit	porD	MDV0447834.1
Indolepyruvate:ferredoxin oxidoreductase, alpha subunit	iorA	MDV0447360.1
Indolepyruvate:ferredoxin oxidoreductase, beta subunit	iorB	MDV0447361.1
2-oxoisovalerate ferredoxin oxidoreductase alpha subunit	vorA	MDV0447706.1
2-oxoisovalerate ferredoxin oxidoreductase beta subunit	vorB	MDV0447707.1
2-oxoisovalerate ferredoxin oxidoreductase delta subunit	vorD	MDV0447705.1
2-oxoglutarate:ferredoxin oxidoreductase, alpha subunit	oorA	ND
2-oxoglutarate:ferredoxin oxidoreductase, beta subunit	oorB	ND
F420 biosynthesis
5-amino-6-(D-ribitylamino)uracil---L-tyrosine 4-hydroxyphenyl transferase	cofH	MDV0447438.1
7,8-didemethyl-8-hydroxy-5-deazariboflavin synthase	cofG	MDV0447215.1
2-phospho-L-lactate guanylyltransferase	cofC	MDV0447186.1
2-phospho-L-lactate transferase	cofD	MDV0447436.1
coenzyme F420-0 gamma-glutamyl ligase/Coenzyme F420-1:gamma-L-glutamate ligase	cofE, fbiB	MDV0446494.1
coenzyme gamma-F420-2:alpha-L-glutamate ligase	cofF	ND
Coenzyme M biosynthesis
Pathway I (PEP-dependent pathway common for non-Methanosarcinales)
phosphosulfolactate synthase	comA	ND
phosphosulfolactate phosphatase	comB	ND
NAD+ dependent dehydrogenase	comC	ND
sulfopyruvate decarboxylase	comDE	ND
Pathway II (L-phosphoserine-dependent pathway common for Methanosarcinales and Methanomicrobiales)
threonine/cysteate synthase		ND
aspartate aminotransferase		ND
sulfopyruvate decarboxylase	comDE	ND
Bacterial pathway
phosphosulfolactate synthase	xcbB1	ND
argininosuccinate lyase	xcbC1	ND
adenylosuccinate lyase	xcbD1	ND
cysteine desulfhydrase	xcbE1	ND
Methanofuran biosynthesis
tyrosine decarboxylase / aspartate 1-decarboxylase	mfnA	MDV0446465.1
4-HFC-P synthase	mfnB	ND
4-HFC-P:Alanine Aminotransferase	mfnC	ND
tyramine-glutamate ligase	mfnD	ND
[5-(aminomethyl)furan-3-yl]methyl phosphate kinase	mfnE	ND
(4-{4-[2-(gamma-L-glutamylamino)ethyl]phenoxymethyl}furan-2-yl)methanamine synthase	mfnF	ND
Tetrapyrrole biosynthesis
Common precursor
glutamyl-tRNA synthetase	gltX	MDV0446768.1
glutamyl-tRNA reductase	hemA	MDV0446341.1
glutamate-1-semialdehyde 2,1-aminomutase	hemL	MDV0446344.1
porphobilinogen synthase	hemB	MDV0446343.1
hydroxymethylbilane synthase	hemC	MDV0446345.1
uroporphyrinogen-III synthase	hemD	MDV0447025.1
uroporphyrinogen-III C-methyltransferase	cobA	MDV0447024.1
precorrin-2 dehydrogenase / sirohydrochlorin ferrochelatase	cysG/sirC	MDV0446273.1
heme biosynthesis (type detected)
siroheme decarboxylase	ahbAB	MDV0446271.1	MDV0446272.1
Fe-coproporphyrin III synthase	ahbC	MDV0447028.1
heme b synthase	ahbD	MDV0446270.1
F430 biosynthesis
sirohydrochlorin cobaltochelatase	cfbA	MDV0447274.1
cobyrinic acid a,c-diamide synthase	cfbB	MDV0447755.1
Ni-sirohydrochlorin a,c-diamide reductive cyclase subunit C	cfbC	MDV0447754.1
Ni-sirohydrochlorin a,c-diamide reductive cyclase subunit D	cfbD	MDV0447753.1
coenzyme F430 synthetase	cfbE	MDV0447751.1
B12 biosynthesis
sirohydrochlorin cobaltochelatase	cbiK/cfbA	MDV0447274.1
precorrin-2/cobalt-factor-2 C20-methyltransferase	cobI-cbiL	MDV0447057.1
precorrin-3B C17-methyltransferase / cobalt-factor III methyltransferase	cobJ, cbiH	MDV0447061.1
precorrin-4/cobalt-precorrin-4 C11-methyltransferase	cobM, cbiF	MDV0447058.1
cobalt-precorrin 5A hydrolase	cbiG	MDV0447059.1
cobalt-precorrin-5B (C1)-methyltransferase	cbiD	MDV0447063.1
precorrin-6A/cobalt-precorrin-6A reductase	cobK-cbiJ	ND		not present also in Methanosarcina
cobalt-precorrin-6B (C15)-methyltransferase	cbiT	MDV0447056.1
cobalt-precorrin-7 (C5)-methyltransferase	cbiE	MDV0447064.1
precorrin-8X/cobalt-precorrin-8 methylmutase	cobH-cbiC	MDV0447062.1
cobyrinic acid a,c-diamide synthase	cobB-cbiA	MDV0447708.1
cob(I)alamin adenosyltransferase	cobA	MDV0447108.1
adenosylcobyric acid synthase	cobQ, cbiP	MDV0447108.1
adenosylcobinamide-phosphate synthase	cobD, cbiB	MDV0447615.1
adenosylcobinamide kinase / adenosylcobinamide-phosphate guanylyltransferase	cobY	MDV0447618.1
adenosylcobinamide-GDP ribazoletransferase	cobS, cobV	MDV0447617.1
Cobalt/nickel transport system
cobalt/nickel transport protein	cbiN	MDV0447054.1
cobalt/nickel transport system permease protein	cbiM	MDV0447055.1
cobalt/nickel transport system permease protein	cbiQ	MDV0447163.1	MDV0447333.1
cobalt/nickel transport system ATP-binding protein	cbiO	MDV0447164.1	MDV0447334.1
nickel transport protein	cbiL	MDV0447332.1
Amino acid biosynthesis
Glutamate, glutamine
aspartate aminotransferase	aspB	MDV0446595.1
glutamate dehydrogenase (NADP)	gdhA	MDV0446438.1
glutamate synthase	gltD	MDV0446613.1
glutamine synthetase	glnA	MDV0446426.1
Arginine
glutamate N-acetyltransferase	argA	MDV0446285.1	MDV0446831.1
acetylglutamate kinase	argB	MDV0446826.1
N-acetyl-gamma-glutamyl-phosphate reductase	argC	MDV0447319.1
acetylornithine aminotransferase	argD	MDV0447591.1
glutamate N-acetyltransferase	argJ	MDV0447320.1
ornithine carbamoyltransferase	argF	MDV0446636.1
argininosuccinate synthase	argG	MDV0447560.1
argininosuccinate lyase	argH	MDV0447344.1
Proline
glutamate 5-kinase	proB	MDV0446812.1
glutamate-5-semialdehyde dehydrogenase	proA	MDV0446811.1
pyrroline-5-carboxylate reductase	proC	MDV0446815.1
Leuceine, isoleucine, valine
acetolactate synthase I/II/III large subunit	ilvB, ilvG, ilvI	MDV0447631.1
acetolactate synthase I/III small subunit	ilvH, ilvN	MDV0447632.1
ketol-acid reductoisomerase	ilvC	MDV0447633.1
dihydroxyacid dehydratase	ilvD	MDV0446400.1
branched chain amino acid aminotransferase	ilvE	MDV0446837.1
2-isopropylmalate synthase	leuA	MDV0447851.1
3-isopropylmalate/(R)-2-methylmalate dehydratase large subunit	leuC	MDV0447179.1
3-isopropylmalate/(R)-2-methylmalate dehydratase small subunit	leuD	MDV0447178.1
3-isopropylmalate dehydrogenase	leuB	MDV0446828.1
(R)-citramalate synthase	cimA	MDV0447630.1
Alanine
alanine transaminase	alaA	ND		not present also in Methanosarcina
aspartate 4-decarboxylase	asdA	ND		not present also in Methanosarcina
Serine, cysteine, glycine
3-phosphoglycerate dehydrogenase	serA	MDV0446767.1
phosphoserine phosphatase	serB	MDV0447736.1
phosphoserine aminotransferase	serC	MDV0446411.1
serine O-acetyltransferase	cysE	ND
cysteine synthase	cysK	ND
O-phosphoserine--tRNA ligase	sepS	MDV0447001.1
O-phospho-L-seryl-tRNA:Cys-tRNA synthase	pscS	MDV0446331.1
serine hydroxymethyltransferase	glyA	MDV0446423.1
Aspartate, asparagine, methionine, threonine, lysine
aspartate aminotransferase	aspB	MDV0446595.1	MDV0447078.1
asparagine synthetase	asnB	ND
aspartate--tRNA(Asp/Asn) ligase	aspS2	MDV0446630.1
glutamyl-tRNAGln amidotransferase	gatABC	MDV0446818.1
aspartate kinase	lysC	MDV0446747.1
aspartate semialdehyde dehydrogenase	asd	MDV0446376.1
4-hydroxy-tetrahydrodipicolinate synthase	dapA	MDV0447621.1
4-hydroxy-tetrahydrodipicolinate reductase	dapB	MDV0447622.1
LL-diaminopimelate aminotransferase	dapD	MDV0447123.1
diaminopimelate epimerase	dapF	ND		not present also in Methanosarcina
diaminopimelate decarboxylase	lysA	MDV0446958.1
bifunctional aspartokinase / homoserine dehydrogenase	thrA/hom	MDV0446546.1
homoserine kinase	thrB	MDV0446194.1
threonine synthase	thrC	MDV0446520.1
homoserine O-succinyltransferase/O-acetyltransferase	metA	ND
cystathionine gamma-synthase	metB	ND
cysteine-S-conjugate beta-lyase	metC	ND
homocysteine methyltransferase	metE	MDV0447909.1		MetE catalyzes the formation of methionine and tetrahydrofolate from N5-methyltetrahydrofolate and homocysteine directly skipping metABC.
Phenylalanine, tyrosine, tryptophan
3-deoxy-7-phosphoheptulonate synthase	aroG	ND
3-dehydroquinate synthase	aroB	ND
D-glyceraldehyde-3-phosphate phospholyase	triA	MDV0446447.1
6-deoxy-5-ketofructose 1-phosphate synthase	fbr	MDV0447469.1
aspartate kinase	asp-kinase	MDV0446747.1
aspartate semi-aldehyde dehydrogenase	asd	MDV0446376.1
2-amino-3,7-dideoxy-D-threo-hept-6-ulosonate synthase	aroA'	MDV0447822.1
dehydroquinate synthase II	aroB'	MDV0446841.1
3-dehydroquinate dehydratase	aroD	MDV0446842.1
shikimate dehydrogenase	aroE	MDV0446843.1
shikimate kinase	aroKL	MDV0447266.1	MDV0446194.1
3-phosphoshikimate 1-carboxyvinyltransferase	aroA	MDV0446816.1
chorismate synthase	aroC	MDV0446268.1
anthranilate synthase component	trpE	ND
anthranilate phosphoribosyltransferase	trpD	ND
phosphoribosylanthranilate isomerase	trpF	ND
indole-3-glycerol phosphate synthase	trpC	ND
tryptophan synthase	trpAB	MDV0447130.1
chorismate mutase	pheA1	MDV0447040.1
prephenate dehydratase	pheA2	MDV0447623.1
aromatic-amino-acid transaminase	tyrB	MDV0446387.1	MDV0446595.1
prephenate dehydrogenase	tyrA2	ND
Histidine
ATP phosphoribosyltransferase	hisG	MDV0447900.1
phosphoribosyl-ATP pyrophosphatase	hisE	MDV0447106.1
phosphoribosyl-AMP cyclohydrolase	hisI	MDV0446177.1
phosphoribosylformimino-5-aminoimidazole carboxamide ribotide isomerase	hisA	MDV0447901.1
imidazole glycerol phosphate synthase	hisF	MDV0446340.1
imidazoleglycerol-phosphate dehydratase	hisB	MDV0447902.1
histidinol phosphate aminotransferase	hisC	MDV0447592.1
histidinol dehydrogenase	hisD	MDV0447746.1
Pyrrolysine
methylornithine synthase	pylB	MDV0446511.1
3-methylornithine--L-lysine ligase	pylC	MDV0446492.1
3-methylornithyl-N6-L-lysine dehydrogenase	pylD	MDV0446493.1
pyrrolysyl-tRNA synthetase	pylS	MDV0446510.1
Selenocysteine
seryl-tRNA synthetase	serS	MDV0446323.1
seryl-tRNASec kinase	pstK	ND
O-phosphoseryl- tRNA:selenocysteyl-tRNA synthase	sepsecS	ND
Selenocysteine-specific elongation factor	selB	ND
bacterial Sec synthase	selA	ND
Polyphosphate biosynthesis
polyphosphate kinase	ppk1	MDV0447744.1
AMP-polyphosphate phosphotransferase	ppk2, pap	MDV0447111.1
exopolyphosphatase / guanosine-5'-triphosphate,3'-diphosphate pyrophosphatase	ppx-gppA	MDV0447495.1
NAD+ kinase	ppnK, nadK	MDV0447502.1
Vitamins and cofactors
B1 (thiamine)
phosphomethylpyrimidine synthase	thiC	MDV0447345.1		archaeal pathway of B1 biosynthesis
thiamine-phosphate diphosphorylase	thiDN	MDV0447199.1
thiamine-phosphate pyrophosphorylase	thiE	MDV0447231.1
sulfide-dependent adenosine diphosphate thiazole synthase	thi4	ND
thiamine-monophosphate kinase	thiL	MDV0447895.1
adenylate kinase	adk	MDV0446736.1
hydroxyethylthiazole kinase	thiM	MDV0447230.1		salvage pathway
B2 (riboflavin)
GTP cyclohydrolase II	ribA	ND		not present also in Methanosarcina
3,4-dihydroxy 2-butanone 4-phosphate synthase	ribB	MDV0446337.1
diaminohydroxyphosphoribosylaminopyrimidine deaminase	ribD1	ND		not present also in Methanosarcina
5-amino-6-(5-phosphoribosylamino)uracil reductase	ribD2	ND		not present also in Methanosarcina
5-amino-6-(5-phospho-D-ribitylamino)uracil phosphatase	ycsE/ywtE	ND		not present also in Methanosarcina
6,7-dimethyl-8-ribityllumazine synthase	ribH	MDV0446593.1
riboflavin synthase	ribE	MDV0446594.1
riboflavin kinase	rfk	MDV0446336.1
FAD synthetase	ribL	MDV0447173.1
B3 (niacin, precursor of NAD)
aspartate dehydrogenase	nadX	MDV0447202.1
quinolinate synthase	nadA	MDV0447358.1
nicotinate-nucleotide pyrophosphorylase (carboxylating)	nadC	MDV0447353.1
nicotinamide mononucleotide adenylyltransferase	nadR/nadM	MDV0447202.1
NAD+ synthase (glutamine-hydrolysing)	nadE	MDV0447637.1
B5 (pantothenic acid, precursor of CoA)
branched-chain amino acid aminotransferase	ilvE	MDV0446837.1
3-methyl-2-oxobutanoate hydroxymethyltransferase	panB	ND		not present also in Methanosarcina
2-dehydropantoate 2-reductase	panEG	ND		not present also in Methanosarcina
pantoate--beta-alanine ligase	panC	ND		not present also in Methanosarcina
tyrosine decarboxylase/aspartate 1-decarboxylase	panD/mfnA, adc	MDV0446465.1
CoA biosynthesis
type I pantothenate kinase	coaA	ND		General pathway
phosphopantothenate---cysteine ligase (CTP)/phosphopantothenoylcysteine decarboxylase	coaBC	MDV0446700.1
pantetheine-phosphate adenylyltransferase	coaD	MDV0446371.1
dephospho-CoA kinase	coaE	ND
pantoate kinase	pok	MDV0446701.1		Archaeal pathway
4-phosphopantoate---beta-alanine ligase	pps	MDV0447462.1
phosphopantothenate---cysteine ligase (CTP)/phosphopantothenoylcysteine decarboxylase	coaBC	MDV0446700.1
pantetheine-phosphate adenylyltransferase	coaD	MDV0446371.1
GTP-dependent dephospho-CoA kinase	dpcK	MDV0446223.1
B6 (pyridoxine, pyridoxal, pyridoxamine)
D-erythrose 4-phosphate dehydrogenase	epd	ND		Pathway I
erythronate-4-phosphate dehydrogenase	pdxB	ND
phosphoserine aminotransferase	serC	ND
4-hydroxythreonine-4-phosphate dehydrogenase	pdxA	ND
pyridoxine 5-phosphate synthase	pdxJ	ND
pyridoxamine 5'-phosphate oxidase	pdxH	ND
pyridoxal 5'-phosphate synthase pdxS subunit	pdxS	MDV0447581.1		Pathway II
B7 (biotin)
8-amino-7-oxononanoate synthase	bioF	ND
8-amino-7-oxononanoate carboxylating dehydrogenase	bioU	ND
dethiobiotin synthetase	bioD	ND
biotin synthase	bioB	ND
pimeloyl-[acyl-carrier protein] synthase	bioI	ND
adenosylmethionine---8-amino-7-oxononanoate aminotransferase	bioA	ND
6-carboxyhexanoate--CoA ligase	bioW	ND
Biotin transport
biotin transport system substrate-specific component	bioY	MDV0446286.1
B9 (folate)
GTP cyclohydrolase IA	folE	ND
alkaline phosphatase	phoAB	ND
dihydropteroate synthase	fol1/mptD/folB	MDV0447593.1
dihydrofolate synthase / folylpolyglutamate synthase	folC	ND
dihydrofolate reductase	folA/dfrA	ND
GTP cyclohydrolase II	ribA	ND
2,5-diamino-6-(5-phospho-D-ribosylamino)pyrimidin-4(3H)-one isomerase/dehydratase	trpF	ND
dihydroneopterin triphosphate aldolase (PTPS-III) / 6-pyruvoyltetrahydropterin synthase	ptps	ND
Putative S-layer protein
hypothetical protein		MDV0446382.1
hypothetical protein		MDV0446840.1
hypothetical protein		MDV0447896.1
Archaellum
archaellar motor/biogenesis protein arlJ	arlJ/flaJ	ND
archaellar motor/biogenesis protein arLI	arlI/flaI	MDV0447138.1
archaellar motor/biogenesis protein arlH	arlH/flaH	ND
archaellar motor/biogenesis protein arlB	arlB/flaB	ND
archaellar motor/biogenesis protein arlC	arlC/flaC	ND
archaellar motor/biogenesis protein arlD	arlD/flaD	ND
archaellar motor/biogenesis protein arlE	arlE/flaE	ND
archaellar motor/biogenesis protein arlF	arlF/flaF	ND
Chemotaxis
chemotaxis protein R	cheR	ND
chemotaxis protein D	cheD	ND
chemotaxis protein C	cheC	ND
chemotaxis protein A	cheA	ND
chemotaxis protein B	cheB	ND
chemotaxis protein Y	cheY	MDV0447281.1
chemotaxis protein W	cheW	ND
methyl-accepting chemotaxis protein	Mcp	ND
Oxygen and reactive oxygen species protection system
catalase	katE, catB	MDV0447021.1
peroxiredoxin	ahpC	MDV0446360.1
thioredoxin-dependent peroxiredoxin	prxQ	MDV0446791.1
superoxide reductase	dfx	MDV0446558.1
superoxide dismutase Cu-Zn	sod1	ND
superoxide dismutase Fe-Mn	sodA	ND
F420H2 oxidase	fpr	ND
cytochrome bd subunit A	cydA	MDV0446266.1
cytochrome bd subunit B	cydB	MDV0446265.1

## Sheet: Am2
Methanolapillus ohkumae strain Am2	Gene name	NCBI Locus tag		Comment
Archaeal methyl branch of Wood-Ljungdahl pathway and methane production
Formylmethanofuran dehydrogenase subunit A	fmdA	ND
Formylmethanofuran dehydrogenase subunit B	fmdB	ND
Formylmethanofuran dehydrogenase subunit C	fmdC	ND
Formylmethanofuran dehydrogenase subunit D	fmdD	ND
Formylmethanofuran dehydrogenase subunit F	fmdF	ND
Formylmethanofuran dehydrogenase subunit G	fmdG	ND
Formylmethanofuran:tetrahydromethanopterin formyltransferase	ftr	ND
Methenyltetrahydromethanopterin cyclohydrolase	mch	ND
N5,N10-methenyltetrahydromethanopterin dehydrogenase	mtd	ND
N5,N10-methylene tetrahydromethanopterin reductase	mer	WNY26817.1
Tetrahydromethanopterin S-methyltransferase subunit A	mtrA	WNY27734.1
Tetrahydromethanopterin S-methyltransferase subunit B	mtrB	WNY27733.1
Tetrahydromethanopterin S-methyltransferase subunit C	mtrC	WNY27732.1
Tetrahydromethanopterin S-methyltransferase subunit D	mtrD	WNY27731.1
Tetrahydromethanopterin S-methyltransferase subunit E	mtrE	WNY27730.1
Tetrahydromethanopterin S-methyltransferase subunit F	mtrF	WNY27735.1
Tetrahydromethanopterin S-methyltransferase subunit G	mtrG	WNY27736.1
Tetrahydromethanopterin S-methyltransferase subunit H	mtrH	WNY27737.1
Methyl–coenzyme M reductase subunit A	mcrA	WNY27685.1
Methyl–coenzyme M reductase subunit B	mcrB	WNY27681.1
Methyl–coenzyme M reductase subunit G	mcrG	WNY27684.1
Methyl–coenzyme M reductase subunit C	mcrC	WNY27683.1
Methyl–coenzyme M reductase subunit D	mcrD	WNY27682.1
Bacterial methyl branch of Wood-Ljungdahl pathway
formate dehydrogenase	fdhF	ND
formyl-THF synthetase	fhs	ND
methenyl-THF cyclohydrolase	fchA	ND
methylene-THF dehydrogenase	folD	WNY26624.1
5,10-Methylene-THF reductase	metF	WNY27368.1
Carbonyl branch of Wood-Ljungdahl pathway
CO dehydrogenase/acetyl-CoA synthase alpha subunit	cdhA	ND
CO dehydrogenase/acetyl-CoA synthase epsilon subunit	cdhB	ND
CO dehydrogenase/acetyl-CoA synthase beta subunit	cdhC	ND
CO dehydrogenase/acetyl-CoA synthase delta subunit	cdhD	WNY26730.1
CO dehydrogenase/acetyl-CoA synthase gamma subunit (corrinoid Fe-S protein)	cdhE	WNY26731.1
acetyl-CoA synthetase (AMP-forming)	acs	WNY26605.1
acetate kinase	ackA	ND
phosphate acetyltransferase	pta	ND
Acetate transporter
acetate uptake system/acetate permease	aceP	WNY27774.1	WNY27776.1
Methyl group metabolism
methanol:corrinoid methyltransferase	mtaB	WNY27773.1
methanol corrinoid protein	mtaC	WNY27772.1
methanol-specific methylcobalamin: coenzyme M methyltransferase	mtaA	WNY27763.1	WNY27783.1
monomethylamine:corrinoid methyltransferase	mtmB	WNY26518.1
monomethylamine corrinoid protein	mtmC	WNY26520.1
methylamine-specific methylcobalamin:coenzyme M methyltransferase	mtbA	WNY26491.1
dimethylamine:corrinoid methyltransferase	mtbB	WNY27528.1
dimethylamine corrinoid protein	mtbC	WNY27529.1
methylamine-specific methylcobalamin:coenzyme M methyltransferase	mtbA	WNY26491.1
trimethylamine:corrinoid methyltransferase	mttB	WNY27526.1	WNY27525.1
trimethylamine corrinoid protein	mttC	WNY27524.1
methylamine-specific methylcobalamin:coenzyme M methyltransferase	mtbA	WNY26491.1
dimethylsulfide:coenzyme M methyltransferase	mtsD	ND
methylthiol corrinoid protein	mtsF	ND
methylated sulfur corrinoid protein	mtsH	ND
methylthiol:corrinoid methyltransferase	mtsB	WNY26926.1	WNY26933.1	WNY26940.1	WNY26947.1	WNY26954.1	WNY26961.1
methylthiol-specific methylcobalamin: coenzyme M methyltransferase	mtsA	WNY26927.1	WNY26934.1	WNY26941.1	WNY26948.1	WNY26955.1	WNY26962.1
arsenite methyltransferase	arsM	ND
ATP synthase - Complex V
Archaeal/vacuolar-type H+-ATPase subunit A	ntpA	WNY27623.1
Archaeal/vacuolar-type H+-ATPase subunit B	ntpB	WNY27622.1
Archaeal/vacuolar-type H+-ATPase subunit C	ntpC	WNY27625.1
Archaeal/vacuolar-type H+-ATPase subunit D	ntpD	WNY27621.1
Archaeal/vacuolar-type H+-ATPase subunit E	ntpE	WNY27626.1
Archaeal/vacuolar-type H+-ATPase subunit F	ntpF	WNY27624.1
Archaeal/vacuolar-type H+-ATPase subunit I	ntpI	WNY27628.1
Archaeal/vacuolar-type H+-ATPase subunit K	ntpK	WNY27627.1
Archaeal/vacuolar-type H+-ATPase subunit G/H	ahaH, atpH	WNY27629.1
Electron bifurcation
Heterodisulfide reductase
Heterodisulfide reductase, subunit A	hdrA	ND
Heterodisulfide reductase, subunit B	hdrB	ND
Heterodisulfide reductase, subunit C	hdrC	ND
Heterodisulfide reductase, subunit A1	hdrA1	ND
Heterodisulfide reductase, subunit B1	hdrB1	ND
Heterodisulfide reductase, subunit C1	hdrC1	ND
Heterodisulfide reductase, subunit A2	hdrA2	WNY26920.1
Heterodisulfide reductase, subunit B2	hdrB2	WNY26919.1
Heterodisulfide reductase, subunit C2	hdrC2	WNY26918.1
heterodisulfide reductase, subunit D	hdrD	WNY27357.1
heterodisulfide reductase, subunit E	hdrE	WNY27358.1
Formate dehydrogenase
formate dehydrogenase (coenzyme F420) alpha subunit	fdhA	WNY26923.1
formate dehydrogenase (coenzyme F420) beta subunit	fdhB	WNY26922.1
Fpo complex (F420 dehydrogenase)
Fpo hydrogenase subunit A	fpoA	ND
Fpo hydrogenase subunit B	fpoB	ND
Fpo hydrogenase subunit CD	fpoCD	ND
Fpo hydrogenase subunit H	fpoH	ND
Fpo hydrogenase subunit I	fpoI	ND
Fpo hydrogenase subunit J	fpoJ	ND
Fpo hydrogenase subunit K	fpoK	ND
Fpo hydrogenase subunit L	fpoL	ND
Fpo hydrogenase subunit M	fpoM	ND
Fpo hydrogenase subunit N	fpoN	ND
NADH dehydrogenase subunit E	nuoE	ND
NADH dehydrogenase subunit F	nuoF	ND
NADH dehydrogenase subunit G	nuoG	ND
Fpo hydrogenase subunit F	fpoF	ND
Fpo hydrogenase subunit O	fpoO	ND
Rnf complex (ferredoxin oxidizing)
Rnf complex subunit A	rnfA	ND
Rnf complex subunit B	rnfB	ND
Rnf complex subunit C	rnfC	ND
Rnf complex subunit D	rnfD	ND
Rnf complex subunit E	rnfE	ND
Rnf complex subunit G	rnfG	ND
Hydrogensases
Ni-Fe type 3
FrhABG (F420 oxidizing/reducing)
Coenzyme F420 hydrogenase subunit alpha	frhA	WNY27152.1
Coenzyme F420 hydrogenase subunit beta	frhB	WNY27149.1
Coenzyme F420 hydrogenase subunit delta	frhD	WNY27151.1
Coenzyme F420 hydrogenase subunit gamma	frhG	WNY27150.1
MvhAGD (H2 oxidizing)
Methyl-viologen hydrogenase subunit A	mvhA	ND
Methyl-viologen hydrogenase subunit G	mvhG	ND
Methyl-viologen hydrogenase subunit D	mvhD	WNY26921.1
Ni-Fe type 4
EchABCDEF (ferredoxin oxidizing/reducing)
Energy-converting hydrogenase, subunit A	EchA	ND
Energy-converting hydrogenase, subunit B	EchB	ND
Energy-converting hydrogenase, subunit C	EchC	ND
Energy-converting hydrogenase, subunit D	EchD	ND
Energy-converting hydrogenase, subunit E	EchE	ND
Energy-converting hydrogenase, subunit F	EchF	ND
VhtAGC (H2 oxidizing)
F420 non-reducing hydrogenase subunit A	VhtA/VhoA	WNY27102.1
F420 non-reducing hydrogenase subunit G	VhtG/VhoG	WNY27103.1
F420 non-reducing hydrogenase subunit C	VhtC/VhoC	WNY27101.1	WNY27644.1
Fe only
H2-dependent methylene-H4MPT dehydrogenase	Hmd	ND
Hydrogenase maturation
Hydrogenase nickel incorporation protein	hypA	WNY27059.1
Hydrogenase nickel incorporation protein	hypB	WNY27060.1
Hydrogenase maturation protein	hypC	WNY27057.1
Hydrogenase expression/formation protein	hypD	WNY27058.1
Hydrogenase expression/formation protein	hypE	WNY27061.1
Hydrogenase maturation protein	hypF	WNY27099.1
Anabolism
Phenazine biosynthesis
Phenazine biosynthesis protein	phzAB	ND
Trans-2,3-dihydro-3-hydroxyanthranilic acid synthase	phzD	ND
2-amino-4-deoxychorismate synthase	phzE	ND
Trans-2,3-dihydro-3-hydroxyanthranilate isomerase	phzF	ND
Dihydrophenazinedicarboxylate synthase	phzG	ND
Methanophenazine biosynthesis
geranylfarnesyl diphosphate synthase	idsA	WNY27362.1
Ferredoxin oxidoreductases
Pyruvate:ferredoxin oxidoreductase, alpha subunit	porA	WNY26335.1
Pyruvate:ferredoxin oxidoreductase, beta subunit	porB	WNY26336.1
Pyruvate:ferredoxin oxidoreductase, gamma subunit	porC	WNY26333.1
Pyruvate:ferredoxin oxidoreductase, delta subunit	porD	WNY26334.1
Indolepyruvate:ferredoxin oxidoreductase, alpha subunit	iorA	WNY27205.1
Indolepyruvate:ferredoxin oxidoreductase, beta subunit	iorB	WNY27643.1
2-oxoisovalerate ferredoxin oxidoreductase alpha subunit	vorA	WNY26585.1
2-oxoisovalerate ferredoxin oxidoreductase beta subunit	vorB	WNY26586.1
2-oxoisovalerate ferredoxin oxidoreductase delta subunit	vorD	WNY26584.1
2-oxoglutarate:ferredoxin oxidoreductase, alpha subunit	oorA	ND
2-oxoglutarate:ferredoxin oxidoreductase, beta subunit	oorB	ND
F420 biosynthesis
5-amino-6-(D-ribitylamino)uracil---L-tyrosine 4-hydroxyphenyl transferase	cofH	WNY27569.1
7,8-didemethyl-8-hydroxy-5-deazariboflavin synthase	cofG	WNY26824.1
2-phospho-L-lactate guanylyltransferase	cofC	WNY27145.1
2-phospho-L-lactate transferase	cofD	WNY27571.1
coenzyme F420-0 gamma-glutamyl ligase/Coenzyme F420-1:gamma-L-glutamate ligase	cofE, fbiB	WNY26260.1
coenzyme gamma-F420-2:alpha-L-glutamate ligase	cofF	ND
Coenzyme M biosynthesis
Pathway I (PEP-dependent pathway common for non-Methanosarcinales)
phosphosulfolactate synthase	comA	ND
phosphosulfolactate phosphatase	comB	ND
NAD+ dependent dehydrogenase	comC	ND
sulfopyruvate decarboxylase	comDE	ND
Pathway II (L-phosphoserine-dependent pathway common for Methanosarcinales and Methanomicrobiales)
threonine/cysteate synthase		ND
aspartate aminotransferase		ND
sulfopyruvate decarboxylase	comDE	ND
Bacterial pathway			WNY27448.1
phosphosulfolactate synthase	xcbB1	ND
argininosuccinate lyase	xcbC1	ND
adenylosuccinate lyase	xcbD1	ND
cysteine desulfhydrase	xcbE1	ND
Methanofuran biosynthesis
tyrosine decarboxylase / aspartate 1-decarboxylase	mfnA	WNY27809.1
4-HFC-P synthase	mfnB	ND
4-HFC-P:Alanine Aminotransferase	mfnC	ND
tyramine-glutamate ligase	mfnD	ND
[5-(aminomethyl)furan-3-yl]methyl phosphate kinase	mfnE	ND
(4-{4-[2-(gamma-L-glutamylamino)ethyl]phenoxymethyl}furan-2-yl)methanamine synthase	mfnF	ND
Tetrapyrrole biosynthesis
Common precursor
glutamyl-tRNA synthetase	gltX	WNY26464.1
glutamyl-tRNA reductase	hemA	WNY27435.1
glutamate-1-semialdehyde 2,1-aminomutase	hemL	WNY27438.1
porphobilinogen synthase	hemB	WNY27437.1
hydroxymethylbilane synthase	hemC	WNY27439.1
uroporphyrinogen-III synthase	hemD	WNY27022.1	WNY27223.1
uroporphyrinogen-III C-methyltransferase	cobA	WNY27021.1
precorrin-2 dehydrogenase / sirohydrochlorin ferrochelatase	cysG/sirC	WNY27446.1
heme biosynthesis (type detected)
siroheme decarboxylase	ahbAB	WNY27447.1
Fe-coproporphyrin III synthase	ahbC	WNY27026.1
heme b synthase	ahbD	WNY27449.1
F430 biosynthesis
sirohydrochlorin cobaltochelatase	cfbA	WNY26993.1
cobyrinic acid a,c-diamide synthase	cfbB	WNY26534.1
Ni-sirohydrochlorin a,c-diamide reductive cyclase subunit C	cfbC	WNY26533.1	WNY27203.1
Ni-sirohydrochlorin a,c-diamide reductive cyclase subunit D	cfbD	WNY26532.1	WNY27204.1
coenzyme F430 synthetase	cfbE	WNY26531.1
B12 biosynthesis
sirohydrochlorin cobaltochelatase	cbiK/cfbA	WNY26993.1
precorrin-2/cobalt-factor-2 C20-methyltransferase	cobI-cbiL	WNY26977.1
precorrin-3B C17-methyltransferase / cobalt-factor III methyltransferase	cobJ, cbiH	WNY26973.1
precorrin-4/cobalt-precorrin-4 C11-methyltransferase	cobM, cbiF	WNY26976.1
cobalt-precorrin 5A hydrolase	cbiG	WNY26975.1
cobalt-precorrin-5B (C1)-methyltransferase	cbiD	WNY26971.1	WNY27706.1
precorrin-6A/cobalt-precorrin-6A reductase	cobK-cbiJ	ND		not present also in Methanosarcina
cobalt-precorrin-6B (C15)-methyltransferase	cbiT	WNY26978.1
cobalt-precorrin-7 (C5)-methyltransferase	cbiE	WNY26970.1
precorrin-8X/cobalt-precorrin-8 methylmutase	cobH-cbiC	WNY26972.1
cobyrinic acid a,c-diamide synthase	cobB-cbiA	WNY26614.1
cob(I)alamin adenosyltransferase	cobA	WNY27021.1
adenosylcobyric acid synthase	cobQ, cbiP	WNY27044.1
adenosylcobinamide-phosphate synthase	cobD, cbiB	WNY27391.1
adenosylcobinamide kinase / adenosylcobinamide-phosphate guanylyltransferase	cobY	WNY27388.1
adenosylcobinamide-GDP ribazoletransferase	cobS, cobV	WNY27389.1
Cobalt/nickel transport system
cobalt/nickel transport protein	cbiN	WNY26981.1
cobalt/nickel transport system permease protein	cbiM	WNY26980.1
cobalt/nickel transport system permease protein	cbiQ	WNY26913.1
cobalt/nickel transport system ATP-binding protein	cbiO	WNY26912.1
nickel transport protein	cbiL	WNY27202.1
Amino acid biosynthesis
Glutamate, glutamine
aspartate aminotransferase	aspB	WNY26758.1	WNY27035.1
glutamate dehydrogenase (NADP)	gdhA	WNY26523.1
glutamate synthase	gltD	WNY26783.1
glutamine synthetase	glnA	WNY26609.1
Arginine
glutamate N-acetyltransferase	argA	WNY27481.1
acetylglutamate kinase	argB	WNY27710.1
N-acetyl-gamma-glutamyl-phosphate reductase	argC	WNY26867.1
acetylornithine aminotransferase	argD	WNY27415.1
glutamate N-acetyltransferase	argJ	WNY26868.1
ornithine carbamoyltransferase	argF	WNY26847.1
argininosuccinate synthase	argG	WNY27332.1
argininosuccinate lyase	argH	WNY27215.1	WNY27035.1
Proline
glutamate 5-kinase	proB	WNY27723.1
glutamate-5-semialdehyde dehydrogenase	proA	WNY27724.1
pyrroline-5-carboxylate reductase	proC	WNY27722.1
Leuceine, isoleucine, valine
acetolactate synthase I/II/III large subunit	ilvB, ilvG, ilvI	WNY27377.1
acetolactate synthase I/III small subunit	ilvH, ilvN	WNY27376.1
ketol-acid reductoisomerase	ilvC	WNY27375.1
dihydroxyacid dehydratase	ilvD	WNY26658.1
branched chain amino acid aminotransferase	ilvE	WNY27698.1
2-isopropylmalate synthase	leuA	WNY27765.1
3-isopropylmalate/(R)-2-methylmalate dehydratase large subunit	leuC	WNY27093.1
3-isopropylmalate/(R)-2-methylmalate dehydratase small subunit	leuD	WNY27092.1
3-isopropylmalate dehydrogenase	leuB	WNY27709.1
(R)-citramalate synthase	cimA	WNY27378.1
Alanine
alanine transaminase	alaA	ND		not present also in Methanosarcina
aspartate 4-decarboxylase	asdA	ND		not present also in Methanosarcina
Serine, cysteine, glycine
3-phosphoglycerate dehydrogenase	serA	WNY26465.1
phosphoserine aminotransferase	serC	WNY26664.1
phosphoserine phosphatase	serB	WNY26451.1
serine O-acetyltransferase	cysE	ND
cysteine synthase	cysK	ND
O-phosphoserine--tRNA ligase	sepS	WNY26485.1
O-phospho-L-seryl-tRNA:Cys-tRNA synthase	pscS	WNY27433.1
serine hydroxymethyltransferase	glyA	WNY26622.1
Aspartate, asparagine, methionine, threonine, lysine
aspartate aminotransferase	aspB	WNY26758.1
asparagine synthetase	asnB	ND
aspartate--tRNA(Asp/Asn) ligase	aspS2	WNY26751.1
glutamyl-tRNAGln amidotransferase	gatABC	WNY27719.1	WNY27718.1	WNY27717.1
aspartate kinase	lysC	WNY26422.1
aspartate semialdehyde dehydrogenase	asd	WNY26635.1
4-hydroxy-tetrahydrodipicolinate synthase	dapA	WNY27386.1
4-hydroxy-tetrahydrodipicolinate reductase	dapB	WNY27385.1
LL-diaminopimelate aminotransferase	dapD	WNY27185.1
diaminopimelate epimerase	dapF	ND		not present also in Methanosarcina
diaminopimelate decarboxylase	lysA	WNY27565.1
bifunctional aspartokinase / homoserine dehydrogenase	thrA/hom	WNY26802.1	WNY27035.1
homoserine kinase	thrB	WNY27286.1
threonine synthase	thrC	WNY26576.1
homoserine O-succinyltransferase/O-acetyltransferase	metA	ND
cystathionine gamma-synthase	metB	ND
cysteine-S-conjugate beta-lyase	metC	ND
homocysteine methyltransferase	metE	WNY27753.1		MetE catalyzes the formation of methionine and tetrahydrofolate from N5-methyltetrahydrofolate and homocysteine directly skipping metABC.
Phenylalanine, tyrosine, tryptophan
3-deoxy-7-phosphoheptulonate synthase	aroG	ND
3-dehydroquinate synthase	aroB	ND
D-glyceraldehyde-3-phosphate phospholyase	triA	WNY26378.1
6-deoxy-5-ketofructose 1-phosphate synthase	fbr	WNY26806.1
aspartate kinase	asp-kinase	WNY26422.1
aspartate semi-aldehyde dehydrogenase	asd	WNY26635.1
2-amino-3,7-dideoxy-D-threo-hept-6-ulosonate synthase	aroA'	WNY26345.1
dehydroquinate synthase II	aroB'	WNY27694.1
3-dehydroquinate dehydratase	aroD	WNY27693.1
shikimate dehydrogenase	aroE	WNY27692.1
shikimate kinase	aroKL	WNY26987.1	WNY27286.1
3-phosphoshikimate 1-carboxyvinyltransferase	aroA	WNY27721.1
chorismate synthase	aroC	WNY27450.1
anthranilate synthase component	trpE	ND
anthranilate phosphoribosyltransferase	trpD	ND
phosphoribosylanthranilate isomerase	trpF	ND
indole-3-glycerol phosphate synthase	trpC	ND
tryptophan synthase	trpAB	WNY27069.1
chorismate mutase	pheA1	WNY27107.1
prephenate dehydratase	pheA2	WNY27384.1
aromatic-amino-acid transaminase	tyrB	WNY26758.1	WNY26645.1
prephenate dehydrogenase	tyrA2	ND
Histidine
ATP phosphoribosyltransferase	hisG	WNY26367.1
phosphoribosyl-ATP pyrophosphatase	hisE	WNY27046.1
phosphoribosyl-AMP cyclohydrolase	hisI	WNY27254.1
phosphoribosylformimino-5-aminoimidazole carboxamide ribotide isomerase	hisA	WNY26366.1	WNY27661.1	archaeal pathway of B1 biosynthesis
imidazole glycerol phosphate synthase	hisF	WNY27434.1
imidazoleglycerol-phosphate dehydratase	hisB	WNY26365.1
histidinol phosphate aminotransferase	hisC	WNY27414.1
histidinol dehydrogenase	hisD	WNY26526.1
Pyrrolysine
methylornithine synthase	pylB	WNY27785.1		salvage pathway
3-methylornithine--L-lysine ligase	pylC	WNY26258.1
3-methylornithyl-N6-L-lysine dehydrogenase	pylD	WNY26259.1
pyrrolysyl-tRNA synthetase	pylS	WNY27786.1
Selenocysteine
seryl-tRNA synthetase	serS	WNY27584.1
seryl-tRNASec kinase	pstK	ND
O-phosphoseryl- tRNA:selenocysteyl-tRNA synthase	sepsecS	ND
Selenocysteine-specific elongation factor	selB	ND
bacterial Sec synthase	selA	ND
Polyphosphate biosynthesis
polyphosphate kinase	ppk1	WNY26457.1
AMP-polyphosphate phosphotransferase	ppk2, pap	WNY27041.1
exopolyphosphatase / guanosine-5'-triphosphate,3'-diphosphate pyrophosphatase	ppx-gppA	WNY26841.1
NAD+ kinase	ppnK, nadK	WNY27197.1
Vitamins and cofactors
B1 (thiamine)
phosphomethylpyrimidine synthase	thiC	WNY27603.1		archaeal pathway of B1 biosynthesis
thiamine-phosphate diphosphorylase	thiDN	WNY26819.1
thiamine-phosphate pyrophosphorylase	thiE	WNY27000.1
sulfide-dependent adenosine diphosphate thiazole synthase	thi4	ND
thiamine-monophosphate kinase	thiL	WNY26288.1
adenylate kinase	adk	WNY26414.1
hydroxyethylthiazole kinase	thiM	WNY26999.1		salvage pathway
B2 (riboflavin)
GTP cyclohydrolase II	ribA	ND		not present also in Methanosarcina
3,4-dihydroxy 2-butanone 4-phosphate synthase	ribB	WNY27429.1
diaminohydroxyphosphoribosylaminopyrimidine deaminase	ribD1	ND		not present also in Methanosarcina
5-amino-6-(5-phosphoribosylamino)uracil reductase	ribD2	ND		not present also in Methanosarcina
5-amino-6-(5-phospho-D-ribitylamino)uracil phosphatase	ycsE/ywtE	ND		not present also in Methanosarcina
6,7-dimethyl-8-ribityllumazine synthase	ribH	WNY26759.1
riboflavin synthase	ribE	WNY26760.1
riboflavin kinase	rfk	WNY27430.1
FAD synthetase	ribL	WNY27088.1
B3 (niacin, precursor of NAD)
aspartate dehydrogenase	nadX	WNY27657.1
quinolinate synthase	nadA	WNY27646.1
nicotinate-nucleotide pyrophosphorylase (carboxylating)	nadC	WNY27658.1
nicotinamide mononucleotide adenylyltransferase	nadR/nadM	WNY26816.1
NAD+ synthase (glutamine-hydrolysing)	nadE	WNY27373.1
B5 (pantothenic acid, precursor of CoA)
branched-chain amino acid aminotransferase	ilvE	WNY27698.1
3-methyl-2-oxobutanoate hydroxymethyltransferase	panB	ND		not present also in Methanosarcina
2-dehydropantoate 2-reductase	panEG	ND		not present also in Methanosarcina
pantoate--beta-alanine ligase	panC	ND		not present also in Methanosarcina
tyrosine decarboxylase/aspartate 1-decarboxylase	panD/mfnA, adc	ND
CoA biosynthesis
type I pantothenate kinase	coaA			General pathway
phosphopantothenate---cysteine ligase (CTP)/phosphopantothenoylcysteine decarboxylase	coaBC	WNY26552.1
pantetheine-phosphate adenylyltransferase	coaD	WNY26630.1
dephospho-CoA kinase	coaE	ND
pantoate kinase	pok	WNY26551.1		Archaeal pathway
4-phosphopantoate---beta-alanine ligase	pps	WNY26291.1
phosphopantothenate---cysteine ligase (CTP)/phosphopantothenoylcysteine decarboxylase	coaBC	WNY26552.1
pantetheine-phosphate adenylyltransferase	coaD	WNY26630.1
GTP-dependent dephospho-CoA kinase	dpcK	WNY27299.1
B6 (pyridoxine, pyridoxal, pyridoxamine)
D-erythrose 4-phosphate dehydrogenase	epd	ND		Pathway I
erythronate-4-phosphate dehydrogenase	pdxB	ND
phosphoserine aminotransferase	serC	ND
4-hydroxythreonine-4-phosphate dehydrogenase	pdxA	ND
pyridoxine 5-phosphate synthase	pdxJ	ND
pyridoxamine 5'-phosphate oxidase	pdxH	ND
pyridoxal 5'-phosphate synthase pdxS subunit	pdxS	WNY27420.1		Pathway II
B7 (biotin)
8-amino-7-oxononanoate synthase	bioF	ND
8-amino-7-oxononanoate carboxylating dehydrogenase	bioU	ND
dethiobiotin synthetase	bioD	ND
biotin synthase	bioB	ND
pimeloyl-[acyl-carrier protein] synthase	bioI	ND
adenosylmethionine---8-amino-7-oxononanoate aminotransferase	bioA	ND
6-carboxyhexanoate--CoA ligase	bioW	ND
Biotin transport
biotin transport system substrate-specific component	bioY	WNY27482.1
B9 (folate)
GTP cyclohydrolase IA	folE	ND
alkaline phosphatase	phoAB	ND
dihydropteroate synthase	fol1/mptD/folB	WNY27413.1
dihydrofolate synthase / folylpolyglutamate synthase	folC	ND
dihydrofolate reductase	folA/dfrA	ND
GTP cyclohydrolase II	ribA	ND
2,5-diamino-6-(5-phospho-D-ribosylamino)pyrimidin-4(3H)-one isomerase/dehydratase	trpF	ND
dihydroneopterin triphosphate aldolase (PTPS-III) / 6-pyruvoyltetrahydropterin synthase	ptps	ND
Putative S-layer protein
hypothetical protein		WNY26641.1
hypothetical protein		WNY27695.1
hypothetical protein		WNY26287.1
Archaellum
archaellar motor/biogenesis protein arlJ	arlJ/flaJ	ND
archaellar motor/biogenesis protein arLI	arlI/flaI	WNY27010.1
archaellar motor/biogenesis protein arlH	arlH/flaH	ND
archaellar motor/biogenesis protein arlB	arlB/flaB	ND
archaellar motor/biogenesis protein arlC	arlC/flaC	ND
archaellar motor/biogenesis protein arlD	arlD/flaD	ND
archaellar motor/biogenesis protein arlE	arlE/flaE	ND
archaellar motor/biogenesis protein arlF	arlF/flaF	ND
Chemotaxis
chemotaxis protein R	cheR	ND
chemotaxis protein D	cheD	ND
chemotaxis protein C	cheC	ND
chemotaxis protein A	cheA	ND
chemotaxis protein B	cheB	ND
chemotaxis protein Y	cheY	WNY26895.1
chemotaxis protein W	cheW	ND
methyl-accepting chemotaxis protein	Mcp	ND
Oxygen and reactive oxygen species protection system
catalase	katE, catB	WNY27018.1
peroxiredoxin	ahpC	WNY27470.1
thioredoxin-dependent peroxiredoxin	prxQ	ND
superoxide reductase	dfx	WNY26792.1
superoxide dismutase Cu-Zn	sod1	ND
superoxide dismutase Fe-Mn	sodA	ND
F420H2 oxidase	fpr	ND
cytochrome bd subunit A	cydA	WNY27327.1
cytochrome bd subunit B	cydB	WNY27326.1

## Sheet: At1
Methanimicrococcus hacksteinii strain At1	Gene name	NCBI Locus tag		Comment
Archaeal methyl branch of Wood-Ljungdahl pathway and methane production
Formylmethanofuran dehydrogenase subunit A	fmdA	ND
Formylmethanofuran dehydrogenase subunit B	fmdB	ND
Formylmethanofuran dehydrogenase subunit C	fmdC	ND
Formylmethanofuran dehydrogenase subunit D	fmdD	ND
Formylmethanofuran dehydrogenase subunit F	fmdF	ND
Formylmethanofuran dehydrogenase subunit G	fmdG	ND
Formylmethanofuran:tetrahydromethanopterin formyltransferase	ftr	ND
Methenyltetrahydromethanopterin cyclohydrolase	mch	ND
N5,N10-methenyltetrahydromethanopterin dehydrogenase	mtd	ND
N5,N10-methylene tetrahydromethanopterin reductase	mer	WP_318784981.1
Tetrahydromethanopterin S-methyltransferase subunit A	mtrA	WP_318786214.1
Tetrahydromethanopterin S-methyltransferase subunit B	mtrB	WP_318786215.1
Tetrahydromethanopterin S-methyltransferase subunit C	mtrC	WP_318786216.1
Tetrahydromethanopterin S-methyltransferase subunit D	mtrD	WP_318786217.1
Tetrahydromethanopterin S-methyltransferase subunit E	mtrE	WP_318786218.1
Tetrahydromethanopterin S-methyltransferase subunit F	mtrF	WP_318786213.1
Tetrahydromethanopterin S-methyltransferase subunit G	mtrG	WP_318786212.1
Tetrahydromethanopterin S-methyltransferase subunit H	mtrH	WP_318786211.1
Methyl–coenzyme M reductase subunit A	mcrA	WP_318786379.1
Methyl–coenzyme M reductase subunit B	mcrB	WP_318786376.1
Methyl–coenzyme M reductase subunit G	mcrG	WP_318786378.1
Methyl–coenzyme M reductase subunit C	mcrC	WP_318786412.1
Methyl–coenzyme M reductase subunit D	mcrD	WP_318786377.1
Bacterial methyl branch of Wood-Ljungdahl pathway
formate dehydrogenase	fdhF	ND
formyl-THF synthetase	fhs	ND
methenyl-THF cyclohydrolase	fchA	ND
methylene-THF dehydrogenase	folD	WP_318786462.1
5,10-Methylene-THF reductase	metF	WP_318786457.1
Carbonyl branch of Wood-Ljungdahl pathway
CO dehydrogenase/acetyl-CoA synthase alpha subunit	cdhA	ND
CO dehydrogenase/acetyl-CoA synthase epsilon subunit	cdhB	ND
CO dehydrogenase/acetyl-CoA synthase beta subunit	cdhC	WP_318786136.1
CO dehydrogenase/acetyl-CoA synthase delta subunit	cdhD	WP_318786148.1
CO dehydrogenase/acetyl-CoA synthase gamma subunit (corrinoid Fe-S protein)	cdhE	WP_318786134.1
acetyl-CoA synthetase (AMP-forming)	acs	WP_318786500.1
acetate kinase	ackA	WP_318785772.1
phosphate acetyltransferase	pta	WP_318785771.1
Acetate transporter
acetate uptake system/acetate permease	aceP	WP_318785834.1	WP_318785835.1
Methyl group metabolism
methanol:corrinoid methyltransferase	mtaB	WP_318785831.1	WP_318785836.1
methanol corrinoid protein	mtaC	WP_318785832.1	WP_318785837.1
methanol-specific methylcobalamin: coenzyme M methyltransferase	mtaA	WP_318785828.1	WP_318786084.1
monomethylamine:corrinoid methyltransferase	mtmB	WP_318786036.1	WP_318786037.1
monomethylamine corrinoid protein	mtmC	WP_318786551.1
methylamine-specific methylcobalamin:coenzyme M methyltransferase	mtbA	WP_318785680.1
dimethylamine:corrinoid methyltransferase	mtbB	WP_318785652.1
dimethylamine corrinoid protein	mtbC	WP_318785651.1	WP_318786033.1
methylamine-specific methylcobalamin:coenzyme M methyltransferase	mtbA	WP_318785680.1
trimethylamine:corrinoid methyltransferase	mttB	WP_318785653.1
trimethylamine corrinoid protein	mttC	WP_318785654.1	WP_318786035.1
methylamine-specific methylcobalamin:coenzyme M methyltransferase	mtbA	WP_318785680.1
dimethylsulfide:coenzyme M methyltransferase	mtsD	ND
methylthiol corrinoid protein	mtsF	ND
methylated sulfur corrinoid protein	mtsH	ND
methylthiol:corrinoid methyltransferase	mtsB	ND
methylthiol-specific methylcobalamin: coenzyme M methyltransferase	mtsA	WP_318786493.1
arsenite methyltransferase	arsM	ND
ATP synthase - Complex V
Archaeal/vacuolar-type H+-ATPase subunit A	ntpA	WP_318785605.1
Archaeal/vacuolar-type H+-ATPase subunit B	ntpB	WP_318785606.1
Archaeal/vacuolar-type H+-ATPase subunit C	ntpC	WP_318785603.1
Archaeal/vacuolar-type H+-ATPase subunit D	ntpD	WP_318785607.1
Archaeal/vacuolar-type H+-ATPase subunit E	ntpE	WP_318785602.1
Archaeal/vacuolar-type H+-ATPase subunit F	ntpF	WP_318785604.1
Archaeal/vacuolar-type H+-ATPase subunit I	ntpI	WP_318785600.1
Archaeal/vacuolar-type H+-ATPase subunit K	ntpK	WP_318785601.1
Archaeal/vacuolar-type H+-ATPase subunit G/H	ahaH, atpH	WP_318785599.1
Electron bifurcation
Heterodisulfide reductase
Heterodisulfide reductase, subunit A	hdrA	ND
Heterodisulfide reductase, subunit B	hdrB	ND
Heterodisulfide reductase, subunit C	hdrC	ND
Heterodisulfide reductase, subunit A1	hdrA1	ND
Heterodisulfide reductase, subunit B1	hdrB1	ND
Heterodisulfide reductase, subunit C1	hdrC1	ND
Heterodisulfide reductase, subunit A2	hdrA2	WP_318786012.1
Heterodisulfide reductase, subunit B2	hdrB2	WP_318786013.1
Heterodisulfide reductase, subunit C2	hdrC2	WP_318786014.1
heterodisulfide reductase, subunit D	hdrD	WP_318785365.1
heterodisulfide reductase, subunit E	hdrE	WP_318785364.1
Formate dehydrogenase
formate dehydrogenase (coenzyme F420) alpha subunit	fdhA	WP_318786009.1
formate dehydrogenase (coenzyme F420) beta subunit	fdhB	WP_318786010.1
Fpo complex (F420 dehydrogenase)
Fpo hydrogenase subunit A	fpoA	ND
Fpo hydrogenase subunit B	fpoB	ND
Fpo hydrogenase subunit CD	fpoCD	ND
Fpo hydrogenase subunit H	fpoH	ND
Fpo hydrogenase subunit I	fpoI	ND
Fpo hydrogenase subunit J	fpoJ	ND
Fpo hydrogenase subunit K	fpoK	ND
Fpo hydrogenase subunit L	fpoL	ND
Fpo hydrogenase subunit M	fpoM	ND
Fpo hydrogenase subunit N	fpoN	ND
NADH dehydrogenase subunit E	nuoE	ND
NADH dehydrogenase subunit F	nuoF	ND
NADH dehydrogenase subunit G	nuoG	ND
Fpo hydrogenase subunit F	fpoF	ND
Fpo hydrogenase subunit O	fpoO	ND
Rnf complex (ferredoxin oxidizing)
Rnf complex subunit A	rnfA	ND
Rnf complex subunit B	rnfB	ND
Rnf complex subunit C	rnfC	ND
Rnf complex subunit D	rnfD	ND
Rnf complex subunit E	rnfE	ND
Rnf complex subunit G	rnfG	ND
Hydrogensases
Ni-Fe type 3
FrhABG (F420 oxidizing/reducing)
Coenzyme F420 hydrogenase subunit alpha	frhA	WP_318785059.1
Coenzyme F420 hydrogenase subunit beta	frhB	WP_318785056.1
Coenzyme F420 hydrogenase subunit delta	frhD	WP_318785058.1
Coenzyme F420 hydrogenase subunit gamma	frhG	WP_318785057.1
MvhAGD (H2 oxidizing)
Methyl-viologen hydrogenase subunit A	mvhA	ND
Methyl-viologen hydrogenase subunit G	mvhG	ND
Methyl-viologen hydrogenase subunit D	mvhD	WP_318786011.1
Ni-Fe type 4
EchABCDEF (ferredoxin oxidizing/reducing)
Energy-converting hydrogenase, subunit A	EchA	ND
Energy-converting hydrogenase, subunit B	EchB	ND
Energy-converting hydrogenase, subunit C	EchC	ND
Energy-converting hydrogenase, subunit D	EchD	ND
Energy-converting hydrogenase, subunit E	EchE	ND
Energy-converting hydrogenase, subunit F	EchF	ND
VhtAGC (H2 oxidizing)
F420 non-reducing hydrogenase subunit A	VhtA/VhoA	WP_318785088.1
F420 non-reducing hydrogenase subunit G	VhtG/VhoG	WP_318785089.1
F420 non-reducing hydrogenase subunit C	VhtC/VhoC	WP_318785087.1	WP_318786616.1
Fe only
H2-dependent methylene-H4MPT dehydrogenase	Hmd	ND
Hydrogenase maturation
Hydrogenase nickel incorporation protein	hypA	WP_318785093.1
Hydrogenase nickel incorporation protein	hypB	WP_318785094.1
Hydrogenase maturation protein	hypC	WP_318785090.1
Hydrogenase expression/formation protein	hypD	WP_318785091.1
Hydrogenase expression/formation protein	hypE	WP_318785095.1
Hydrogenase maturation protein	hypF	WP_318785083.1
Anabolism
Phenazine biosynthesis
Phenazine biosynthesis protein	phzAB	ND
Trans-2,3-dihydro-3-hydroxyanthranilic acid synthase	phzD	ND
2-amino-4-deoxychorismate synthase	phzE	ND
Trans-2,3-dihydro-3-hydroxyanthranilate isomerase	phzF	ND
Dihydrophenazinedicarboxylate synthase	phzG	ND
Methanophenazine biosynthesis
geranylfarnesyl diphosphate synthase	idsA	WP_318785361.1
Ferredoxin oxidoreductases
Pyruvate:ferredoxin oxidoreductase, alpha subunit	porA	WP_318786173.1
Pyruvate:ferredoxin oxidoreductase, beta subunit	porB	WP_318786174.1
Pyruvate:ferredoxin oxidoreductase, gamma subunit	porC	WP_318786172.1
Pyruvate:ferredoxin oxidoreductase, delta subunit	porD	WP_316559286.1
Indolepyruvate:ferredoxin oxidoreductase, alpha subunit	iorA	WP_318786357.1
Indolepyruvate:ferredoxin oxidoreductase, beta subunit	iorB	WP_318786617.1
2-oxoisovalerate ferredoxin oxidoreductase alpha subunit	vorA	WP_318786497.1
2-oxoisovalerate ferredoxin oxidoreductase beta subunit	vorB	WP_318786496.1
2-oxoisovalerate ferredoxin oxidoreductase delta subunit	vorD	WP_318786498.1
2-oxoglutarate:ferredoxin oxidoreductase, alpha subunit	oorA	ND
2-oxoglutarate:ferredoxin oxidoreductase, beta subunit	oorB	ND
F420 biosynthesis
5-amino-6-(D-ribitylamino)uracil---L-tyrosine 4-hydroxyphenyl transferase	cofH	WP_318785721.1
7,8-didemethyl-8-hydroxy-5-deazariboflavin synthase	cofG	WP_318784992.1
2-phospho-L-lactate guanylyltransferase	cofC	ND
2-phospho-L-lactate transferase	cofD	WP_318785719.1
coenzyme F420-0 gamma-glutamyl ligase/Coenzyme F420-1:gamma-L-glutamate ligase	cofE, fbiB	WP_318785862.1
coenzyme gamma-F420-2:alpha-L-glutamate ligase	cofF	ND
Coenzyme M biosynthesis
Pathway I (PEP-dependent pathway common for non-Methanosarcinales)
phosphosulfolactate synthase	comA	ND
phosphosulfolactate phosphatase	comB	ND
NAD+ dependent dehydrogenase	comC	ND
sulfopyruvate decarboxylase	comDE	ND
Pathway II (L-phosphoserine-dependent pathway common for Methanosarcinales and Methanomicrobiales)
threonine/cysteate synthase		ND
aspartate aminotransferase		ND
sulfopyruvate decarboxylase	comDE	ND
Bacterial pathway			WP_318785750.1
phosphosulfolactate synthase	xcbB1	ND
argininosuccinate lyase	xcbC1	ND
adenylosuccinate lyase	xcbD1	ND
cysteine desulfhydrase	xcbE1	ND
Methanofuran biosynthesis
tyrosine decarboxylase / aspartate 1-decarboxylase	mfnA	WP_318785889.1
4-HFC-P synthase	mfnB	ND
4-HFC-P:Alanine Aminotransferase	mfnC	ND
tyramine-glutamate ligase	mfnD	ND
[5-(aminomethyl)furan-3-yl]methyl phosphate kinase	mfnE	ND
(4-{4-[2-(gamma-L-glutamylamino)ethyl]phenoxymethyl}furan-2-yl)methanamine synthase	mfnF	ND
Tetrapyrrole biosynthesis
Common precursor
glutamyl-tRNA synthetase	gltX	WP_318785504.1
glutamyl-tRNA reductase	hemA	WP_318785754.1
glutamate-1-semialdehyde 2,1-aminomutase	hemL	WP_318785757.1		not present also in Methanosarcina
porphobilinogen synthase	hemB	WP_318785756.1
hydroxymethylbilane synthase	hemC	WP_318785804.1
uroporphyrinogen-III synthase	hemD	WP_318785982.1	WP_316559887.1
uroporphyrinogen-III C-methyltransferase	cobA	WP_318785981.1
precorrin-2 dehydrogenase / sirohydrochlorin ferrochelatase	cysG/sirC	WP_318785751.1
heme biosynthesis (type detected)
siroheme decarboxylase	ahbAB	WP_318785749.1
Fe-coproporphyrin III synthase	ahbC	WP_318786592.1
heme b synthase	ahbD	WP_318785748.1
F430 biosynthesis
sirohydrochlorin cobaltochelatase	cfbA	WP_318784962.1
cobyrinic acid a,c-diamide synthase	cfbB	WP_318785577.1
Ni-sirohydrochlorin a,c-diamide reductive cyclase subunit C	cfbC	WP_318785576.1
Ni-sirohydrochlorin a,c-diamide reductive cyclase subunit D	cfbD	WP_318785575.1
coenzyme F430 synthetase	cfbE	WP_318785574.1
B12 biosynthesis
sirohydrochlorin cobaltochelatase	cbiK/cfbA	WP_318784962.1
precorrin-2/cobalt-factor-2 C20-methyltransferase	cobI-cbiL	WP_318785945.1
precorrin-3B C17-methyltransferase / cobalt-factor III methyltransferase	cobJ, cbiH	WP_318785948.1
precorrin-4/cobalt-precorrin-4 C11-methyltransferase	cobM, cbiF	WP_316559891.1
cobalt-precorrin 5A hydrolase	cbiG	WP_318785946.1
cobalt-precorrin-5B (C1)-methyltransferase	cbiD	WP_318785949.1
precorrin-6A/cobalt-precorrin-6A reductase	cobK-cbiJ	ND
cobalt-precorrin-6B (C15)-methyltransferase	cbiT	WP_318786025.1
cobalt-precorrin-7 (C5)-methyltransferase	cbiE	WP_318785952.1
precorrin-8X/cobalt-precorrin-8 methylmutase	cobH-cbiC	WP_318784915.1
cobyrinic acid a,c-diamide synthase	cobB-cbiA	WP_318786471.1
cob(I)alamin adenosyltransferase	cobA	WP_318785981.1
adenosylcobyric acid synthase	cobQ, cbiP	WP_318786308.1
adenosylcobinamide-phosphate synthase	cobD, cbiB	WP_318785183.1
adenosylcobinamide kinase / adenosylcobinamide-phosphate guanylyltransferase	cobY	WP_318785180.1
adenosylcobinamide-GDP ribazoletransferase	cobS, cobV	WP_318785181.1
Cobalt/nickel transport system
cobalt/nickel transport protein	cbiN	WP_318785943.1
cobalt/nickel transport system permease protein	cbiM	WP_318785944.1
cobalt/nickel transport system permease protein	cbiQ	WP_318785941.1
cobalt/nickel transport system ATP-binding protein	cbiO	WP_318785940.1
nickel transport protein	cbiL	WP_318786019.1
Amino acid biosynthesis
Glutamate, glutamine
aspartate aminotransferase	aspB	WP_318785573.1	WP_318786585.1
glutamate dehydrogenase (NADP)	gdhA	WP_318785616.1
glutamate synthase	gltD	WP_318784996.1
glutamine synthetase	glnA	WP_318786506.1	WP_318786585.1
Arginine
glutamate N-acetyltransferase	argA	WP_318785789.1
acetylglutamate kinase	argB	WP_318786243.1
N-acetyl-gamma-glutamyl-phosphate reductase	argC	WP_318786005.1
acetylornithine aminotransferase	argD	WP_318785740.1
glutamate N-acetyltransferase	argJ	WP_318786029.1
ornithine carbamoyltransferase	argF	WP_318786052.1
argininosuccinate synthase	argG	WP_318785271.1
argininosuccinate lyase	argH	WP_318785440.1	WP_318786585.1
Proline
glutamate 5-kinase	proB	WP_318786533.1
glutamate-5-semialdehyde dehydrogenase	proA	WP_318786534.1
pyrroline-5-carboxylate reductase	proC	WP_318786532.1
Leuceine, isoleucine, valine
acetolactate synthase I/II/III large subunit	ilvB, ilvG, ilvI	WP_318785200.1
acetolactate synthase I/III small subunit	ilvH, ilvN	WP_318785199.1
ketol-acid reductoisomerase	ilvC	WP_318785198.1
dihydroxyacid dehydratase	ilvD	WP_318785447.1
branched chain amino acid aminotransferase	ilvE	WP_318785165.1
2-isopropylmalate synthase	leuA	WP_318785811.1
3-isopropylmalate/(R)-2-methylmalate dehydratase large subunit	leuC	WP_318786555.1
3-isopropylmalate/(R)-2-methylmalate dehydratase small subunit	leuD	WP_318786556.1
3-isopropylmalate dehydrogenase	leuB	WP_318786242.1
(R)-citramalate synthase	cimA	WP_318785249.1
Alanine
alanine transaminase	alaA			not present also in Methanosarcina
aspartate 4-decarboxylase	asdA			not present also in Methanosarcina
Serine, cysteine, glycine
3-phosphoglycerate dehydrogenase	serA	WP_318785505.1
phosphoserine aminotransferase	serC	WP_318785270.1
phosphoserine phosphatase	serB	WP_318785492.1
serine O-acetyltransferase	cysE	ND
cysteine synthase	cysK	ND
O-phosphoserine--tRNA ligase	sepS	WP_318785705.1
O-phospho-L-seryl-tRNA:Cys-tRNA synthase	pscS	WP_318785464.1
serine hydroxymethyltransferase	glyA	WP_318786463.1
Aspartate, asparagine, methionine, threonine, lysine
aspartate aminotransferase	aspB	WP_318785573.1
asparagine synthetase	asnB	ND
aspartate--tRNA(Asp/Asn) ligase	aspS2	WP_318785643.1
glutamyl-tRNAGln amidotransferase	gatABC	WP_318786369.1	WP_318786370.1	WP_318786369.1
aspartate kinase	lysC	WP_318785667.1
aspartate semialdehyde dehydrogenase	asd	WP_318786473.1
4-hydroxy-tetrahydrodipicolinate synthase	dapA	WP_318785214.1
4-hydroxy-tetrahydrodipicolinate reductase	dapB	WP_318785213.1
LL-diaminopimelate aminotransferase	dapD	WP_318785997.1
diaminopimelate epimerase	dapF	ND		not present also in Methanosarcina
diaminopimelate decarboxylase	lysA	WP_318785787.1
bifunctional aspartokinase / homoserine dehydrogenase	thrA/hom	WP_318786090.1
homoserine kinase	thrB	WP_318785348.1
threonine synthase	thrC	WP_318786144.1
homoserine O-succinyltransferase/O-acetyltransferase	metA	ND
cystathionine gamma-synthase	metB	ND
cysteine-S-conjugate beta-lyase	metC	ND
homocysteine methyltransferase	metE	WP_318785726.1		MetE catalyzes the formation of methionine and tetrahydrofolate from N5-methyltetrahydrofolate and homocysteine directly skipping metABC.
Phenylalanine, tyrosine, tryptophan
3-deoxy-7-phosphoheptulonate synthase	aroG	ND
3-dehydroquinate synthase	aroB	ND
D-glyceraldehyde-3-phosphate phospholyase	triA	WP_318785822.1
6-deoxy-5-ketofructose 1-phosphate synthase	fbr	WP_318786436.1
aspartate kinase	asp-kinase	WP_318785667.1
aspartate semi-aldehyde dehydrogenase	asd	WP_318786473.1
2-amino-3,7-dideoxy-D-threo-hept-6-ulosonate synthase	aroA'	WP_318786158.1
dehydroquinate synthase II	aroB'	WP_318785018.1
3-dehydroquinate dehydratase	aroD	WP_318785017.1
shikimate dehydrogenase	aroE	WP_318785016.1
shikimate kinase	aroKL	WP_318786320.1	WP_318785348.1
3-phosphoshikimate 1-carboxyvinyltransferase	aroA	WP_318786373.1
chorismate synthase	aroC	WP_318785747.1
anthranilate synthase component	trpE	ND
anthranilate phosphoribosyltransferase	trpD	ND
phosphoribosylanthranilate isomerase	trpF	ND
indole-3-glycerol phosphate synthase	trpC	ND
tryptophan synthase	trpAB	WP_318786146.1
chorismate mutase	pheA1	WP_318786314.1
prephenate dehydratase	pheA2	WP_318785212.1
aromatic-amino-acid transaminase	tyrB	WP_318785445.1
prephenate dehydrogenase	tyrA2	ND
Histidine
ATP phosphoribosyltransferase	hisG	MDV0445114.1
phosphoribosyl-ATP pyrophosphatase	hisE	WP_318786362.1
phosphoribosyl-AMP cyclohydrolase	hisI	WP_318785928.1
phosphoribosylformimino-5-aminoimidazole carboxamide ribotide isomerase	hisA	WP_318785537.1		archaeal pathway of B1 biosynthesis
imidazole glycerol phosphate synthase	hisF	WP_318785581.1
imidazoleglycerol-phosphate dehydratase	hisB	WP_318785536.1
histidinol phosphate aminotransferase	hisC	WP_318785741.1
histidinol dehydrogenase	hisD	WP_318785620.1
Pyrrolysine
methylornithine synthase	pylB	WP_318785866.1		salvage pathway
3-methylornithine--L-lysine ligase	pylC	WP_318785865.1
3-methylornithyl-N6-L-lysine dehydrogenase	pylD	WP_318785864.1		not present also in Methanosarcina
pyrrolysyl-tRNA synthetase	pylS	WP_318785867.1
Selenocysteine				not present also in Methanosarcina
seryl-tRNA synthetase	serS	WP_318786247.1		not present also in Methanosarcina
seryl-tRNASec kinase	pstK	ND		not present also in Methanosarcina
O-phosphoseryl- tRNA:selenocysteyl-tRNA synthase	sepsecS	ND
Selenocysteine-specific elongation factor	selB	ND
bacterial Sec synthase	selA	ND
Polyphosphate biosynthesis
polyphosphate kinase	ppk1	MDV0445072.1
AMP-polyphosphate phosphotransferase	ppk2, pap	WP_318786301.1
exopolyphosphatase / guanosine-5'-triphosphate,3'-diphosphate pyrophosphatase	ppx-gppA	WP_318785038.1
NAD+ kinase	ppnK, nadK	WP_318785107.1
Vitamins and cofactors
B1 (thiamine)
phosphomethylpyrimidine synthase	thiC	WP_318785225.1
thiamine-phosphate diphosphorylase	thiDN	WP_318784978.1
thiamine-phosphate pyrophosphorylase	thiE	WP_318785966.1		not present also in Methanosarcina
sulfide-dependent adenosine diphosphate thiazole synthase	thi4	ND		not present also in Methanosarcina
thiamine-monophosphate kinase	thiL	WP_318785515.1		not present also in Methanosarcina
adenylate kinase	adk	WP_318785904.1
hydroxyethylthiazole kinase	thiM	WP_318785967.1
B2 (riboflavin)				General pathway
GTP cyclohydrolase II	ribA	ND
3,4-dihydroxy 2-butanone 4-phosphate synthase	ribB	WP_318785470.1
diaminohydroxyphosphoribosylaminopyrimidine deaminase	ribD1	ND
5-amino-6-(5-phosphoribosylamino)uracil reductase	ribD2	ND		Archaeal pathway
5-amino-6-(5-phospho-D-ribitylamino)uracil phosphatase	ycsE/ywtE	ND
6,7-dimethyl-8-ribityllumazine synthase	ribH	WP_318785572.1
riboflavin synthase	ribE	WP_318785569.1
riboflavin kinase	rfk	WP_318785468.1
FAD synthetase	ribL	WP_318785435.1
B3 (niacin, precursor of NAD)				Pathway I
aspartate dehydrogenase	nadX	WP_318786613.1
quinolinate synthase	nadA	WP_318786615.1
nicotinate-nucleotide pyrophosphorylase (carboxylating)	nadC	WP_318786612.1
nicotinamide mononucleotide adenylyltransferase	nadR/nadM	WP_318784982.1
NAD+ synthase (glutamine-hydrolysing)	nadE	WP_318785166.1
B5 (pantothenic acid, precursor of CoA)				Pathway II
branched-chain amino acid aminotransferase	ilvE	MDV0444622.1
3-methyl-2-oxobutanoate hydroxymethyltransferase	panB	ND
2-dehydropantoate 2-reductase	panEG	ND
pantoate--beta-alanine ligase	panC	ND
tyrosine decarboxylase/aspartate 1-decarboxylase	panD/mfnA, adc	ND
CoA biosynthesis
type I pantothenate kinase	coaA	ND
phosphopantothenate---cysteine ligase (CTP)/phosphopantothenoylcysteine decarboxylase	coaBC	WP_318786043.1
pantetheine-phosphate adenylyltransferase	coaD	WP_318786467.1
dephospho-CoA kinase	coaE	ND
pantoate kinase	pok	WP_318786044.1
4-phosphopantoate---beta-alanine ligase	pps	MDV0444587
phosphopantothenate---cysteine ligase (CTP)/phosphopantothenoylcysteine decarboxylase	coaBC	WP_318786043.1
pantetheine-phosphate adenylyltransferase	coaD	WP_318786467.1
GTP-dependent dephospho-CoA kinase	dpcK	WP_318785338.1
B6 (pyridoxine, pyridoxal, pyridoxamine)
D-erythrose 4-phosphate dehydrogenase	epd	ND
erythronate-4-phosphate dehydrogenase	pdxB	ND
phosphoserine aminotransferase	serC	ND
4-hydroxythreonine-4-phosphate dehydrogenase	pdxA	ND
pyridoxine 5-phosphate synthase	pdxJ	ND
pyridoxamine 5'-phosphate oxidase	pdxH	ND
pyridoxal 5'-phosphate synthase pdxS subunit	pdxS	ND
B7 (biotin)
8-amino-7-oxononanoate synthase	bioF	ND
8-amino-7-oxononanoate carboxylating dehydrogenase	bioU	ND
dethiobiotin synthetase	bioD	ND
biotin synthase	bioB	ND
pimeloyl-[acyl-carrier protein] synthase	bioI	ND
adenosylmethionine---8-amino-7-oxononanoate aminotransferase	bioA	ND
6-carboxyhexanoate--CoA ligase	bioW	ND
Biotin transport
biotin transport system substrate-specific component	bioY	WP_318785623.1
B9 (folate)
GTP cyclohydrolase IA	folE	ND
alkaline phosphatase	phoAB	ND
dihydropteroate synthase	fol1/mptD/folB	WP_318785710.1
dihydrofolate synthase / folylpolyglutamate synthase	folC	ND
dihydrofolate reductase	folA/dfrA	ND
GTP cyclohydrolase II	ribA	ND
2,5-diamino-6-(5-phospho-D-ribosylamino)pyrimidin-4(3H)-one isomerase/dehydratase	trpF	ND
dihydroneopterin triphosphate aldolase (PTPS-III) / 6-pyruvoyltetrahydropterin synthase	ptps	ND
Putative S-layer protein
hypothetical protein		WP_318785161.1
hypothetical protein		WP_318785019.1
hypothetical protein		WP_318785516.1
hypothetical protein		WP_318785159.1
Archaellum
archaellar motor/biogenesis protein arlJ	arlJ/flaJ	ND
archaellar motor/biogenesis protein arLI	arlI/flaI	WP_318785975.1
archaellar motor/biogenesis protein arlH	arlH/flaH	WP_318785976.1
archaellar motor/biogenesis protein arlB	arlB/flaB	ND
archaellar motor/biogenesis protein arlC	arlC/flaC	ND
archaellar motor/biogenesis protein arlD	arlD/flaD	ND
archaellar motor/biogenesis protein arlE	arlE/flaE	ND
archaellar motor/biogenesis protein arlF	arlF/flaF	ND
Chemotaxis
chemotaxis protein R	cheR	ND
chemotaxis protein D	cheD	ND
chemotaxis protein C	cheC	ND
chemotaxis protein A	cheA	ND
chemotaxis protein B	cheB	ND
chemotaxis protein Y	cheY	WP_318786341.1
chemotaxis protein W	cheW	ND
methyl-accepting chemotaxis protein	Mcp	ND
Oxygen and reactive oxygen species protection system
catalase	katE, catB	WP_318785978.1
peroxiredoxin	ahpC	WP_318786275.1
thioredoxin-dependent peroxiredoxin	prxQ	WP_318786206.1
superoxide reductase	dfx	WP_318786093.1
superoxide dismutase Cu-Zn	sod1	ND
superoxide dismutase Fe-Mn	sodA	WP_318785585.1
F420H2 oxidase	fpr	ND
cytochrome bd subunit A	cydA	WP_318786094.1
cytochrome bd subunit B	cydB	WP_318786095.1

## Sheet: Es2
Methanimicrococcus stummii strain Es2	Gene name	NCBI Locus tag		Comment
Archaeal methyl branch of Wood-Ljungdahl pathway and methane production
Formylmethanofuran dehydrogenase subunit A	fmdA	ND
Formylmethanofuran dehydrogenase subunit B	fmdB	ND
Formylmethanofuran dehydrogenase subunit C	fmdC	ND
Formylmethanofuran dehydrogenase subunit D	fmdD	ND
Formylmethanofuran dehydrogenase subunit F	fmdF	ND
Formylmethanofuran dehydrogenase subunit G	fmdG	ND
Formylmethanofuran:tetrahydromethanopterin formyltransferase	ftr	ND
Methenyltetrahydromethanopterin cyclohydrolase	mch	ND
N5,N10-methenyltetrahydromethanopterin dehydrogenase	mtd	ND
N5,N10-methylene tetrahydromethanopterin reductase	mer	WNY28621.1
Tetrahydromethanopterin S-methyltransferase subunit A	mtrA	WNY29284.1
Tetrahydromethanopterin S-methyltransferase subunit B	mtrB	WNY29285.1
Tetrahydromethanopterin S-methyltransferase subunit C	mtrC	WNY29286.1
Tetrahydromethanopterin S-methyltransferase subunit D	mtrD	WNY29287.1
Tetrahydromethanopterin S-methyltransferase subunit E	mtrE	WNY29288.1
Tetrahydromethanopterin S-methyltransferase subunit F	mtrF	WNY29283.1
Tetrahydromethanopterin S-methyltransferase subunit G	mtrG	WNY29282.1
Tetrahydromethanopterin S-methyltransferase subunit H	mtrH	WNY29281.1
Methyl–coenzyme M reductase subunit A	mcrA	WNY29350.1
Methyl–coenzyme M reductase subunit B	mcrB	WNY29346.1
Methyl–coenzyme M reductase subunit G	mcrG	WNY29349.1
Methyl–coenzyme M reductase subunit C	mcrC	WNY29348.1
Methyl–coenzyme M reductase subunit D	mcrD	WNY29347.1
Bacterial methyl branch of Wood-Ljungdahl pathway
formate dehydrogenase	fdhF	ND
formyl-THF synthetase	fhs	ND
methenyl-THF cyclohydrolase	fchA	ND
methylene-THF dehydrogenase	folD	WNY28815.1
5,10-Methylene-THF reductase	metF	WNY28811.1
Carbonyl branch of Wood-Ljungdahl pathway
CO dehydrogenase/acetyl-CoA synthase alpha subunit	cdhA	ND
CO dehydrogenase/acetyl-CoA synthase epsilon subunit	cdhB	ND
CO dehydrogenase/acetyl-CoA synthase beta subunit	cdhC	WNY28640.1
CO dehydrogenase/acetyl-CoA synthase delta subunit	cdhD	WNY28641.1
CO dehydrogenase/acetyl-CoA synthase gamma subunit (corrinoid Fe-S protein)	cdhE	WNY28642.1
acetyl-CoA synthetase (AMP-forming)	acs	WNY28847.1
acetate kinase	ackA	WNY27872.1
phosphate acetyltransferase	pta	WNY27871.1
Acetate transporter
acetate uptake system/acetate permease	aceP	WNY29191.1	WNY29192.1
Methyl group metabolism
methanol:corrinoid methyltransferase	mtaB	WNY29188.1	WNY29189.1
methanol corrinoid protein	mtaC	WNY29189.1	WNY29194.1
methanol-specific methylcobalamin: coenzyme M methyltransferase	mtaA	WNY28626.1	WNY29184.1
monomethylamine:corrinoid methyltransferase	mtmB	WNY28977.1
monomethylamine corrinoid protein	mtmC	WNY28979.1
methylamine-specific methylcobalamin:coenzyme M methyltransferase	mtbA	WNY28981.1
dimethylamine:corrinoid methyltransferase	mtbB	WNY29110.1	WNY29116.1
dimethylamine corrinoid protein	mtbC	WNY29109.1	WNY29115.1
methylamine-specific methylcobalamin:coenzyme M methyltransferase	mtbA	WNY28981.1
trimethylamine:corrinoid methyltransferase	mttB	WNY29112.1	WNY29113.1	WNY29118.1	WNY29119.1
trimethylamine corrinoid protein	mttC	WNY29114.1	WNY29120.1
methylamine-specific methylcobalamin:coenzyme M methyltransferase	mtbA	WNY28981.1
dimethylsulfide:coenzyme M methyltransferase	mtsD	ND
methylthiol corrinoid protein	mtsF	ND
methylated sulfur corrinoid protein	mtsH	ND
methylthiol:corrinoid methyltransferase	mtsB	WNY28357.1
methylthiol-specific methylcobalamin: coenzyme M methyltransferase	mtsA	WNY28356.1	WNY28838.1
arsenite methyltransferase	arsM	WNY28362.1
ATP synthase - Complex V
Archaeal/vacuolar-type H+-ATPase subunit A	ntpA	WNY29030.1
Archaeal/vacuolar-type H+-ATPase subunit B	ntpB	WNY29029.1
Archaeal/vacuolar-type H+-ATPase subunit C	ntpC	WNY29032.1
Archaeal/vacuolar-type H+-ATPase subunit D	ntpD	WNY29028.1
Archaeal/vacuolar-type H+-ATPase subunit E	ntpE	WNY29033.1
Archaeal/vacuolar-type H+-ATPase subunit F	ntpF	WNY29031.1
Archaeal/vacuolar-type H+-ATPase subunit I	ntpI	WNY29035.1
Archaeal/vacuolar-type H+-ATPase subunit K	ntpK	WNY29034.1
Archaeal/vacuolar-type H+-ATPase subunit G/H	ahaH, atpH	WNY29036.1
Electron bifurcation
Heterodisulfide reductase
Heterodisulfide reductase, subunit A	hdrA	ND
Heterodisulfide reductase, subunit B	hdrB	ND
Heterodisulfide reductase, subunit C	hdrC	ND
Heterodisulfide reductase, subunit A1	hdrA1	ND
Heterodisulfide reductase, subunit B1	hdrB1	ND
Heterodisulfide reductase, subunit C1	hdrC1	ND
Heterodisulfide reductase, subunit A2	hdrA2	WNY28249.1
Heterodisulfide reductase, subunit B2	hdrB2	WNY28248.1
Heterodisulfide reductase, subunit C2	hdrC2	WNY28247.1
heterodisulfide reductase, subunit D	hdrD	WNY28171.1
heterodisulfide reductase, subunit E	hdrE	WNY28170.1
Formate dehydrogenase
formate dehydrogenase (coenzyme F420) alpha subunit	fdhA	WNY28252.1
formate dehydrogenase (coenzyme F420) beta subunit	fdhB	WNY28251.1
Fpo complex (F420 dehydrogenase)
Fpo hydrogenase subunit A	fpoA	ND
Fpo hydrogenase subunit B	fpoB	ND
Fpo hydrogenase subunit CD	fpoCD	ND
Fpo hydrogenase subunit H	fpoH	ND
Fpo hydrogenase subunit I	fpoI	ND
Fpo hydrogenase subunit J	fpoJ	ND
Fpo hydrogenase subunit K	fpoK	ND
Fpo hydrogenase subunit L	fpoL	ND
Fpo hydrogenase subunit M	fpoM	ND
Fpo hydrogenase subunit N	fpoN	ND
NADH dehydrogenase subunit E	nuoE	ND
NADH dehydrogenase subunit F	nuoF	ND
NADH dehydrogenase subunit G	nuoG	ND
Fpo hydrogenase subunit F	fpoF	ND
Fpo hydrogenase subunit O	fpoO	ND
Rnf complex (ferredoxin oxidizing)
Rnf complex subunit A	rnfA	ND
Rnf complex subunit B	rnfB	ND
Rnf complex subunit C	rnfC	ND
Rnf complex subunit D	rnfD	ND
Rnf complex subunit E	rnfE	ND
Rnf complex subunit G	rnfG	ND
Hydrogensases
Ni-Fe type 3
FrhABG (F420 oxidizing/reducing)
Coenzyme F420 hydrogenase subunit alpha	frhA	WNY28690.1
Coenzyme F420 hydrogenase subunit beta	frhB	WNY28687.1
Coenzyme F420 hydrogenase subunit delta	frhD	WNY28689.1
Coenzyme F420 hydrogenase subunit gamma	frhG	WNY28688.1
MvhAGD (H2 oxidizing)
Methyl-viologen hydrogenase subunit A	mvhA	ND
Methyl-viologen hydrogenase subunit G	mvhG	ND
Methyl-viologen hydrogenase subunit D	mvhD	WNY28250.1
Ni-Fe type 4
EchABCDEF (ferredoxin oxidizing/reducing)
Energy-converting hydrogenase, subunit A	EchA	ND
Energy-converting hydrogenase, subunit B	EchB	ND
Energy-converting hydrogenase, subunit C	EchC	ND
Energy-converting hydrogenase, subunit D	EchD	ND
Energy-converting hydrogenase, subunit E	EchE	ND
Energy-converting hydrogenase, subunit F	EchF	ND
VhtAGC (H2 oxidizing)
F420 non-reducing hydrogenase subunit A	VhtA/VhoA	WNY28497.1
F420 non-reducing hydrogenase subunit G	VhtG/VhoG	WNY28498.1
F420 non-reducing hydrogenase subunit C	VhtC/VhoC	WNY28496.1
Fe only
H2-dependent methylene-H4MPT dehydrogenase	Hmd	ND
Hydrogenase maturation
Hydrogenase nickel incorporation protein	hypA	WNY28503.1
Hydrogenase nickel incorporation protein	hypB	WNY28504.1
Hydrogenase maturation protein	hypC	WNY28500.1
Hydrogenase expression/formation protein	hypD	WNY28501.1
Hydrogenase expression/formation protein	hypE	WNY28505.1
Hydrogenase maturation protein	hypF	WNY28494.1
Anabolism
Phenazine biosynthesis
Phenazine biosynthesis protein	phzAB	ND
Trans-2,3-dihydro-3-hydroxyanthranilic acid synthase	phzD	ND
2-amino-4-deoxychorismate synthase	phzE	ND
Trans-2,3-dihydro-3-hydroxyanthranilate isomerase	phzF	ND
Dihydrophenazinedicarboxylate synthase	phzG	ND
Methanophenazine biosynthesis			WNY28508.1
geranylfarnesyl diphosphate synthase	idsA	WNY28167.1
Ferredoxin oxidoreductases
Pyruvate:ferredoxin oxidoreductase, alpha subunit	porA	WNY29301.1
Pyruvate:ferredoxin oxidoreductase, beta subunit	porB	WNY29300.1
Pyruvate:ferredoxin oxidoreductase, gamma subunit	porC	WNY29303.1
Pyruvate:ferredoxin oxidoreductase, delta subunit	porD	WNY29302.1
Indolepyruvate:ferredoxin oxidoreductase, alpha subunit	iorA	WNY29137.1
Indolepyruvate:ferredoxin oxidoreductase, beta subunit	iorB	WNY29136.1
2-oxoisovalerate ferredoxin oxidoreductase alpha subunit	vorA	WNY28845.1
2-oxoisovalerate ferredoxin oxidoreductase beta subunit	vorB	WNY28844.1
2-oxoisovalerate ferredoxin oxidoreductase delta subunit	vorD	WNY28846.1
2-oxoglutarate:ferredoxin oxidoreductase, alpha subunit	oorA	ND
2-oxoglutarate:ferredoxin oxidoreductase, beta subunit	oorB	ND
F420 biosynthesis
5-amino-6-(D-ribitylamino)uracil---L-tyrosine 4-hydroxyphenyl transferase	cofH	WNY27892.1
7,8-didemethyl-8-hydroxy-5-deazariboflavin synthase	cofG	WNY28681.1
2-phospho-L-lactate guanylyltransferase	cofC	WNY28716.1
2-phospho-L-lactate transferase	cofD	WNY27894.1
coenzyme F420-0 gamma-glutamyl ligase/Coenzyme F420-1:gamma-L-glutamate ligase	cofE, fbiB	WNY29224.1
coenzyme gamma-F420-2:alpha-L-glutamate ligase	cofF	ND
Coenzyme M biosynthesis
Pathway I (PEP-dependent pathway common for non-Methanosarcinales)
phosphosulfolactate synthase	comA	ND
phosphosulfolactate phosphatase	comB	ND
NAD+ dependent dehydrogenase	comC	ND
sulfopyruvate decarboxylase	comDE	WNY28049.1
Pathway II (L-phosphoserine-dependent pathway common for Methanosarcinales and Methanomicrobiales)
threonine/cysteate synthase		WNY28048.1
aspartate aminotransferase		WNY28059.1
sulfopyruvate decarboxylase	comDE	WNY28049.1
Bacterial pathway
phosphosulfolactate synthase	xcbB1	ND
argininosuccinate lyase	xcbC1	ND
adenylosuccinate lyase	xcbD1	ND
cysteine desulfhydrase	xcbE1	ND
Methanofuran biosynthesis
tyrosine decarboxylase / aspartate 1-decarboxylase	mfnA	WNY29233.1
4-HFC-P synthase	mfnB	ND
4-HFC-P:Alanine Aminotransferase	mfnC	ND
tyramine-glutamate ligase	mfnD	ND
[5-(aminomethyl)furan-3-yl]methyl phosphate kinase	mfnE	ND
(4-{4-[2-(gamma-L-glutamylamino)ethyl]phenoxymethyl}furan-2-yl)methanamine synthase	mfnF	ND
Tetrapyrrole biosynthesis
Common precursor
glutamyl-tRNA synthetase	gltX	WNY27997.1
glutamyl-tRNA reductase	hemA	WNY27933.1
glutamate-1-semialdehyde 2,1-aminomutase	hemL	WNY27930.1	WNY27938.1
porphobilinogen synthase	hemB	WNY27931.1
hydroxymethylbilane synthase	hemC	WNY27928.1
uroporphyrinogen-III synthase	hemD	WNY28533.1
uroporphyrinogen-III C-methyltransferase	cobA	WNY28534.1
precorrin-2 dehydrogenase / sirohydrochlorin ferrochelatase	cysG/sirC	WNY27936.1
heme biosynthesis (type detected)
siroheme decarboxylase	ahbAB	WNY27937.1
Fe-coproporphyrin III synthase	ahbC	WNY27940.1
heme b synthase	ahbD	WNY27939.1
F430 biosynthesis
sirohydrochlorin cobaltochelatase	cfbA	WNY28718.1
cobyrinic acid a,c-diamide synthase	cfbB	WNY28055.1
Ni-sirohydrochlorin a,c-diamide reductive cyclase subunit C	cfbC	WNY28056.1
Ni-sirohydrochlorin a,c-diamide reductive cyclase subunit D	cfbD	WNY28057.1
coenzyme F430 synthetase	cfbE	WNY28058.1
B12 biosynthesis				not present also in Methanosarcina
sirohydrochlorin cobaltochelatase	cbiK/cfbA	WNY28718.1
precorrin-2/cobalt-factor-2 C20-methyltransferase	cobI-cbiL	WNY28350.1
precorrin-3B C17-methyltransferase / cobalt-factor III methyltransferase	cobJ, cbiH	WNY28346.1
precorrin-4/cobalt-precorrin-4 C11-methyltransferase	cobM, cbiF	WNY28349.1
cobalt-precorrin 5A hydrolase	cbiG	WNY28348.1
cobalt-precorrin-5B (C1)-methyltransferase	cbiD	WNY28344.1
precorrin-6A/cobalt-precorrin-6A reductase	cobK-cbiJ
cobalt-precorrin-6B (C15)-methyltransferase	cbiT	WNY28351.1
cobalt-precorrin-7 (C5)-methyltransferase	cbiE	WNY28342.1
precorrin-8X/cobalt-precorrin-8 methylmutase	cobH-cbiC	WNY28345.1
cobyrinic acid a,c-diamide synthase	cobB-cbiA	WNY28824.1
cob(I)alamin adenosyltransferase	cobA	WNY28534.1
adenosylcobyric acid synthase	cobQ, cbiP	WNY28466.1
adenosylcobinamide-phosphate synthase	cobD, cbiB	WNY28886.1
adenosylcobinamide kinase / adenosylcobinamide-phosphate guanylyltransferase	cobY	WNY28889.1
adenosylcobinamide-GDP ribazoletransferase	cobS, cobV	WNY28888.1
Cobalt/nickel transport system
cobalt/nickel transport protein	cbiN	WNY28353.1
cobalt/nickel transport system permease protein	cbiM	WNY28352.1
cobalt/nickel transport system permease protein	cbiQ	WNY28354.1
cobalt/nickel transport system ATP-binding protein	cbiO	WNY28355.1
nickel transport protein	cbiL	WNY28240.1	WNY29005.1
Amino acid biosynthesis
Glutamate, glutamine
aspartate aminotransferase	aspB	WNY28059.1	WNY28451.1
glutamate dehydrogenase (NADP)	gdhA	WNY29017.1
glutamate synthase	gltD	WNY28584.1
glutamine synthetase	glnA	WNY28852.1
Arginine
glutamate N-acetyltransferase	argA	WNY29328.1
acetylglutamate kinase	argB	WNY29335.1
N-acetyl-gamma-glutamyl-phosphate reductase	argC	WNY28256.1
acetylornithine aminotransferase	argD	WNY27867.1
glutamate N-acetyltransferase	argJ	WNY28255.1
ornithine carbamoyltransferase	argF	WNY28607.1
argininosuccinate synthase	argG	WNY28090.1
argininosuccinate lyase	argH	WNY28235.1
Proline
glutamate 5-kinase	proB	WNY28957.1
glutamate-5-semialdehyde dehydrogenase	proA	WNY28958.1
pyrroline-5-carboxylate reductase	proC	WNY28956.1	WNY28489.1	WNY29330.1
Leuceine, isoleucine, valine
acetolactate synthase I/II/III large subunit	ilvB, ilvG, ilvI	WNY28911.1
acetolactate synthase I/III small subunit	ilvH, ilvN	WNY28910.1
ketol-acid reductoisomerase	ilvC	WNY28909.1	WNY28059.1
dihydroxyacid dehydratase	ilvD	WNY28095.1
branched chain amino acid aminotransferase	ilvE	WNY29155.1
2-isopropylmalate synthase	leuA	WNY29167.1
3-isopropylmalate/(R)-2-methylmalate dehydratase large subunit	leuC	WNY28490.1
3-isopropylmalate/(R)-2-methylmalate dehydratase small subunit	leuD	WNY28489.1
3-isopropylmalate dehydrogenase	leuB	WNY29331.1
(R)-citramalate synthase	cimA	WNY28912.1
Alanine
alanine transaminase	alaA			not present also in Methanosarcina
aspartate 4-decarboxylase	asdA			not present also in Methanosarcina
Serine, cysteine, glycine
3-phosphoglycerate dehydrogenase	serA	WNY27998.1
phosphoserine aminotransferase	serC	WNY28091.1
phosphoserine phosphatase	serB	WNY27989.1
serine O-acetyltransferase	cysE	ND
cysteine synthase	cysK	ND
O-phosphoserine--tRNA ligase	sepS	WNY27847.1
O-phospho-L-seryl-tRNA:Cys-tRNA synthase	pscS	WNY27949.1
serine hydroxymethyltransferase	glyA	WNY28816.1
Aspartate, asparagine, methionine, threonine, lysine
aspartate aminotransferase	aspB	WNY28059.1
asparagine synthetase	asnB	ND
aspartate--tRNA(Asp/Asn) ligase	aspS2	WNY29103.1
glutamyl-tRNAGln amidotransferase	gatABC	WNY29342.1	WNY29343.1	WNY29341.1
aspartate kinase	lysC	WNY29134.1
aspartate semialdehyde dehydrogenase	asd	WNY28825.1
4-hydroxy-tetrahydrodipicolinate synthase	dapA	WNY28930.1
4-hydroxy-tetrahydrodipicolinate reductase	dapB	WNY28929.1
LL-diaminopimelate aminotransferase	dapD	WNY28402.1
diaminopimelate epimerase	dapF	ND		not present also in Methanosarcina
diaminopimelate decarboxylase	lysA	WNY27889.1
bifunctional aspartokinase / homoserine dehydrogenase	thrA/hom	WNY28768.1
homoserine kinase	thrB	WNY28154.1
threonine synthase	thrC	WNY28631.1
homoserine O-succinyltransferase/O-acetyltransferase	metA	ND
cystathionine gamma-synthase	metB	ND
cysteine-S-conjugate beta-lyase	metC	ND
homocysteine methyltransferase	metE	WNY27903.1		MetE catalyzes the formation of methionine and tetrahydrofolate from N5-methyltetrahydrofolate and homocysteine directly skipping metABC.
Phenylalanine, tyrosine, tryptophan
3-deoxy-7-phosphoheptulonate synthase	aroG	ND
3-dehydroquinate synthase	aroB	ND
D-glyceraldehyde-3-phosphate phospholyase	triA	WNY29180.1
6-deoxy-5-ketofructose 1-phosphate synthase	fbr	WNY28793.1
aspartate kinase	asp-kinase	WNY29134.1
aspartate semi-aldehyde dehydrogenase	asd	WNY28825.1
2-amino-3,7-dideoxy-D-threo-hept-6-ulosonate synthase	aroA'	WNY29251.1
dehydroquinate synthase II	aroB'	WNY29158.1
3-dehydroquinate dehydratase	aroD	WNY29159.1
shikimate dehydrogenase	aroE	WNY29160.1
shikimate kinase	aroKL	WNY28475.1	WNY28154.1
3-phosphoshikimate 1-carboxyvinyltransferase	aroA	WNY29344.1
chorismate synthase	aroC	WNY27940.1
anthranilate synthase component	trpE	ND
anthranilate phosphoribosyltransferase	trpD	ND
phosphoribosylanthranilate isomerase	trpF	ND
indole-3-glycerol phosphate synthase	trpC	ND
tryptophan synthase	trpAB	ND
chorismate mutase	pheA1	WNY28474.1
prephenate dehydratase	pheA2	WNY28928.1
aromatic-amino-acid transaminase	tyrB	WNY28042.1
prephenate dehydrogenase	tyrA2	ND
Histidine
ATP phosphoribosyltransferase	hisG	WNY28025.1
phosphoribosyl-ATP pyrophosphatase	hisE	WNY28468.1
phosphoribosyl-AMP cyclohydrolase	hisI	WNY28197.1
phosphoribosylformimino-5-aminoimidazole carboxamide ribotide isomerase	hisA	WNY28023.1
imidazole glycerol phosphate synthase	hisF	WNY28021.1
imidazoleglycerol-phosphate dehydratase	hisB	WNY28022.1
histidinol phosphate aminotransferase	hisC	WNY27868.1
histidinol dehydrogenase	hisD	WNY29013.1
Pyrrolysine
methylornithine synthase	pylB	WNY29219.1
3-methylornithine--L-lysine ligase	pylC	WNY29220.1
3-methylornithyl-N6-L-lysine dehydrogenase	pylD	WNY29221.1
pyrrolysyl-tRNA synthetase	pylS	WNY29218.1
Selenocysteine
seryl-tRNA synthetase	serS	WNY29420.1
seryl-tRNASec kinase	pstK	ND
O-phosphoseryl- tRNA:selenocysteyl-tRNA synthase	sepsecS	ND
Selenocysteine-specific elongation factor	selB	ND
bacterial Sec synthase	selA	ND
Polyphosphate biosynthesis				archaeal pathway of B1 biosynthesis
polyphosphate kinase	ppk1	WNY27991.1
AMP-polyphosphate phosphotransferase	ppk2, pap	WNY28460.1
exopolyphosphatase / guanosine-5'-triphosphate,3'-diphosphate pyrophosphatase	ppx-gppA	WNY28730.1
NAD+ kinase	ppnK, nadK	WNY28378.1
Vitamins and cofactors
B1 (thiamine)				salvage pathway
phosphomethylpyrimidine synthase	thiC	WNY29070.1
thiamine-phosphate diphosphorylase	thiDN	WNY28597.1		not present also in Methanosarcina
thiamine-phosphate pyrophosphorylase	thiE	WNY28330.1
sulfide-dependent adenosine diphosphate thiazole synthase	thi4	ND		not present also in Methanosarcina
thiamine-monophosphate kinase	thiL	WNY28006.1		not present also in Methanosarcina
adenylate kinase	adk	WNY29398.1		not present also in Methanosarcina
hydroxyethylthiazole kinase	thiM	WNY28756.1
B2 (riboflavin)
GTP cyclohydrolase II	ribA	ND
3,4-dihydroxy 2-butanone 4-phosphate synthase	ribB	WNY27955.1
diaminohydroxyphosphoribosylaminopyrimidine deaminase	ribD1	ND
5-amino-6-(5-phosphoribosylamino)uracil reductase	ribD2	ND
5-amino-6-(5-phospho-D-ribitylamino)uracil phosphatase	ycsE/ywtE	ND
6,7-dimethyl-8-ribityllumazine synthase	ribH	WNY28060.1
riboflavin synthase	ribE	WNY28062.1
riboflavin kinase	rfk	WNY27953.1
FAD synthetase	ribL	WNY28285.1
B3 (niacin, precursor of NAD)
aspartate dehydrogenase	nadX	WNY29141.1		not present also in Methanosarcina
quinolinate synthase	nadA	WNY29139.1		not present also in Methanosarcina
nicotinate-nucleotide pyrophosphorylase (carboxylating)	nadC	WNY29142.1		not present also in Methanosarcina
nicotinamide mononucleotide adenylyltransferase	nadR/nadM	WNY28620.1
NAD+ synthase (glutamine-hydrolysing)	nadE	WNY28881.1
B5 (pantothenic acid, precursor of CoA)				General pathway
branched-chain amino acid aminotransferase	ilvE	WNY29155.1
3-methyl-2-oxobutanoate hydroxymethyltransferase	panB	ND
2-dehydropantoate 2-reductase	panEG	ND
pantoate--beta-alanine ligase	panC	ND		Archaeal pathway
tyrosine decarboxylase/aspartate 1-decarboxylase	panD/mfnA, adc	ND
CoA biosynthesis
type I pantothenate kinase	coaA	ND
phosphopantothenate---cysteine ligase (CTP)/phosphopantothenoylcysteine decarboxylase	coaBC	WNY28615.1
pantetheine-phosphate adenylyltransferase	coaD	WNY28819.1
dephospho-CoA kinase	coaE	ND		Pathway I
pantoate kinase	pok	WNY28614.1
4-phosphopantoate---beta-alanine ligase	pps	WNY28623.1
phosphopantothenate---cysteine ligase (CTP)/phosphopantothenoylcysteine decarboxylase	coaBC	WNY28615.1
pantetheine-phosphate adenylyltransferase	coaD	WNY28819.1
GTP-dependent dephospho-CoA kinase	dpcK	WNY28139.1
B6 (pyridoxine, pyridoxal, pyridoxamine)				Pathway II
D-erythrose 4-phosphate dehydrogenase	epd	ND
erythronate-4-phosphate dehydrogenase	pdxB	ND
phosphoserine aminotransferase	serC	ND
4-hydroxythreonine-4-phosphate dehydrogenase	pdxA	ND
pyridoxine 5-phosphate synthase	pdxJ	ND
pyridoxamine 5'-phosphate oxidase	pdxH	ND
pyridoxal 5'-phosphate synthase pdxS subunit	pdxS	ND
B7 (biotin)
8-amino-7-oxononanoate synthase	bioF	ND
8-amino-7-oxononanoate carboxylating dehydrogenase	bioU	ND
dethiobiotin synthetase	bioD	ND
biotin synthase	bioB	ND
pimeloyl-[acyl-carrier protein] synthase	bioI	ND
adenosylmethionine---8-amino-7-oxononanoate aminotransferase	bioA	ND
6-carboxyhexanoate--CoA ligase	bioW	ND
Biotin transport
biotin transport system substrate-specific component	bioY	WNY29002.1
B9 (folate)
GTP cyclohydrolase IA	folE	ND
alkaline phosphatase	phoAB	ND
dihydropteroate synthase	fol1/mptD/folB	ND
dihydrofolate synthase / folylpolyglutamate synthase	folC	ND
dihydrofolate reductase	folA/dfrA	ND
GTP cyclohydrolase II	ribA	ND
2,5-diamino-6-(5-phospho-D-ribosylamino)pyrimidin-4(3H)-one isomerase/dehydratase	trpF	ND
dihydroneopterin triphosphate aldolase (PTPS-III) / 6-pyruvoyltetrahydropterin synthase	ptps	ND
Putative S-layer protein
hypothetical protein		WNY28878.1
hypothetical protein		WNY28877.1
hypothetical protein		WNY28007.1
hypothetical protein		WNY29157.1
Archaellum
archaellar motor/biogenesis protein arlJ	arlJ/flaJ	WNY28551.1
archaellar motor/biogenesis protein arLI	arlI/flaI	WNY28552.1
archaellar motor/biogenesis protein arlH	arlH/flaH	ND
archaellar motor/biogenesis protein arlB	arlB/flaB	ND
archaellar motor/biogenesis protein arlC	arlC/flaC	ND
archaellar motor/biogenesis protein arlD	arlD/flaD	ND
archaellar motor/biogenesis protein arlE	arlE/flaE	ND
archaellar motor/biogenesis protein arlF	arlF/flaF	ND
Chemotaxis
chemotaxis protein R	cheR	ND
chemotaxis protein D	cheD	ND
chemotaxis protein C	cheC	ND
chemotaxis protein A	cheA	ND
chemotaxis protein B	cheB	ND
chemotaxis protein Y	cheY	WNY28537.1
chemotaxis protein W	cheW	ND
methyl-accepting chemotaxis protein	Mcp	ND
Oxygen and reactive oxygen species protection system
catalase	katE, catB	WNY28488.1
peroxiredoxin	ahpC	WNY29076.1
thioredoxin-dependent peroxiredoxin	prxQ	WNY29279.1
superoxide reductase	dfx	WNY28765.1
superoxide dismutase Cu-Zn	sod1	ND
superoxide dismutase Fe-Mn	sodA	WNY29046.1
F420H2 oxidase	fpr	ND
cytochrome bd subunit A	cydA	WNY28764.1
cytochrome bd subunit B	cydB	WNY28763.1

## Sheet: Hf6
Methanimicrococcus hongohii strain Hf6	Gene name	NCBI Locus tag		Comment
Archaeal methyl branch of Wood-Ljungdahl pathway and methane production
Formylmethanofuran dehydrogenase subunit A	fmdA	ND
Formylmethanofuran dehydrogenase subunit B	fmdB	ND
Formylmethanofuran dehydrogenase subunit C	fmdC	ND
Formylmethanofuran dehydrogenase subunit D	fmdD	ND
Formylmethanofuran dehydrogenase subunit F	fmdF	ND
Formylmethanofuran dehydrogenase subunit G	fmdG	ND
Formylmethanofuran:tetrahydromethanopterin formyltransferase	ftr	ND
Methenyltetrahydromethanopterin cyclohydrolase	mch	ND
N5,N10-methenyltetrahydromethanopterin dehydrogenase	mtd	ND
N5,N10-methylene tetrahydromethanopterin reductase	mer	WNY22911.1
Tetrahydromethanopterin S-methyltransferase subunit A	mtrA	WNY23942.1
Tetrahydromethanopterin S-methyltransferase subunit B	mtrB	WNY23943.1
Tetrahydromethanopterin S-methyltransferase subunit C	mtrC	WNY23944.1
Tetrahydromethanopterin S-methyltransferase subunit D	mtrD	WNY23945.1
Tetrahydromethanopterin S-methyltransferase subunit E	mtrE	WNY23946.1
Tetrahydromethanopterin S-methyltransferase subunit F	mtrF	WNY23941.1
Tetrahydromethanopterin S-methyltransferase subunit G	mtrG	WNY23940.1
Tetrahydromethanopterin S-methyltransferase subunit H	mtrH	WNY23939.1
Methyl–coenzyme M reductase subunit A	mcrA	WNY24010.1
Methyl–coenzyme M reductase subunit B	mcrB	WNY24006.1
Methyl–coenzyme M reductase subunit G	mcrG	WNY24009.1
Methyl–coenzyme M reductase subunit C	mcrC	WNY24008.1
Methyl–coenzyme M reductase subunit D	mcrD	WNY24007.1
Bacterial methyl branch of Wood-Ljungdahl pathway
formate dehydrogenase	fdhF	ND
formyl-THF synthetase	fhs	ND
methenyl-THF cyclohydrolase	fchA	ND
methylene-THF dehydrogenase	folD	WNY24473.1
5,10-Methylene-THF reductase	metF	WNY24469.1
Carbonyl branch of Wood-Ljungdahl pathway
CO dehydrogenase/acetyl-CoA synthase alpha subunit	cdhA	ND
CO dehydrogenase/acetyl-CoA synthase epsilon subunit	cdhB	ND
CO dehydrogenase/acetyl-CoA synthase beta subunit	cdhC	WNY22838.1
CO dehydrogenase/acetyl-CoA synthase delta subunit	cdhD	WNY22839.1
CO dehydrogenase/acetyl-CoA synthase gamma subunit (corrinoid Fe-S protein)	cdhE	WNY22840.1
acetyl-CoA synthetase (AMP-forming)	acs	WNY22725.1
acetate kinase	ackA	WNY24223.1
phosphate acetyltransferase	pta	WNY24224.1
Acetate transporter
acetate uptake system/acetate permease	aceP	WNY23825.1	WNY23826.1
Methyl group metabolism
methanol:corrinoid methyltransferase	mtaB	WNY23822.1	WNY23827.1
methanol corrinoid protein	mtaC	WNY23823.1	WNY23828.1
methanol-specific methylcobalamin: coenzyme M methyltransferase	mtaA	WNY23817.1	WNY22877.1
monomethylamine:corrinoid methyltransferase	mtmB	WNY23622.1
monomethylamine corrinoid protein	mtmC	WNY23624.1
methylamine-specific methylcobalamin:coenzyme M methyltransferase	mtbA	WNY23625.1
dimethylamine:corrinoid methyltransferase	mtbB	WNY23689.1
dimethylamine corrinoid protein	mtbC	WNY23690.1
methylamine-specific methylcobalamin:coenzyme M methyltransferase	mtbA	WNY23625.1
trimethylamine:corrinoid methyltransferase	mttB	WNY23686.1	WNY23687.1
trimethylamine corrinoid protein	mttC	WNY23685.1
methylamine-specific methylcobalamin:coenzyme M methyltransferase	mtbA	WNY23625.1
dimethylsulfide:coenzyme M methyltransferase	mtsD	ND
methylthiol corrinoid protein	mtsF	ND
methylated sulfur corrinoid protein	mtsH	ND
methylthiol:corrinoid methyltransferase	mtsB	WNY23139.1
methylthiol-specific methylcobalamin: coenzyme M methyltransferase	mtsA	WNY22739.1	WNY23138.1
arsenite methyltransferase	arsM	WNY23556.1
ATP synthase - Complex V
Archaeal/vacuolar-type H+-ATPase subunit A	ntpA	WNY24152.1
Archaeal/vacuolar-type H+-ATPase subunit B	ntpB	WNY24153.1
Archaeal/vacuolar-type H+-ATPase subunit C	ntpC	WNY24150.1
Archaeal/vacuolar-type H+-ATPase subunit D	ntpD	WNY24154.1
Archaeal/vacuolar-type H+-ATPase subunit E	ntpE	WNY24149.1
Archaeal/vacuolar-type H+-ATPase subunit F	ntpF	WNY24151.1
Archaeal/vacuolar-type H+-ATPase subunit I	ntpI	WNY24147.1
Archaeal/vacuolar-type H+-ATPase subunit K	ntpK	WNY24148.1
Archaeal/vacuolar-type H+-ATPase subunit G/H	ahaH, atpH	WNY24146.1
Electron bifurcation
Heterodisulfide reductase
Heterodisulfide reductase, subunit A	hdrA	ND
Heterodisulfide reductase, subunit B	hdrB	ND
Heterodisulfide reductase, subunit C	hdrC	ND
Heterodisulfide reductase, subunit A1	hdrA1	ND
Heterodisulfide reductase, subunit B1	hdrB1	ND
Heterodisulfide reductase, subunit C1	hdrC1	ND
Heterodisulfide reductase, subunit A2	hdrA2	WNY23264.1
Heterodisulfide reductase, subunit B2	hdrB2	WNY23265.1
Heterodisulfide reductase, subunit C2	hdrC2	WNY23266.1
heterodisulfide reductase, subunit D	hdrD	WNY23352.1
heterodisulfide reductase, subunit E	hdrE	WNY23353.1
Formate dehydrogenase
formate dehydrogenase (coenzyme F420) alpha subunit	fdhA	WNY23261.1
formate dehydrogenase (coenzyme F420) beta subunit	fdhB	WNY23262.1
Fpo complex (F420 dehydrogenase)
Fpo hydrogenase subunit A	fpoA	ND
Fpo hydrogenase subunit B	fpoB	ND
Fpo hydrogenase subunit CD	fpoCD	ND
Fpo hydrogenase subunit H	fpoH	ND
Fpo hydrogenase subunit I	fpoI	ND
Fpo hydrogenase subunit J	fpoJ	ND
Fpo hydrogenase subunit K	fpoK	ND
Fpo hydrogenase subunit L	fpoL	ND
Fpo hydrogenase subunit M	fpoM	ND
Fpo hydrogenase subunit N	fpoN	ND
NADH dehydrogenase subunit E	nuoE	ND
NADH dehydrogenase subunit F	nuoF	ND
NADH dehydrogenase subunit G	nuoG	ND
Fpo hydrogenase subunit F	fpoF	ND
Fpo hydrogenase subunit O	fpoO	ND
Rnf complex (ferredoxin oxidizing)
Rnf complex subunit A	rnfA	ND
Rnf complex subunit B	rnfB	ND
Rnf complex subunit C	rnfC	ND
Rnf complex subunit D	rnfD	ND
Rnf complex subunit E	rnfE	ND
Rnf complex subunit G	rnfG	ND
Hydrogensases
Ni-Fe type 3
FrhABG (F420 oxidizing/reducing)
Coenzyme F420 hydrogenase subunit alpha	frhA	WNY22809.1
Coenzyme F420 hydrogenase subunit beta	frhB	WNY22812.1
Coenzyme F420 hydrogenase subunit delta	frhD	WNY22810.1
Coenzyme F420 hydrogenase subunit gamma	frhG	WNY22811.1
MvhAGD (H2 oxidizing)
Methyl-viologen hydrogenase subunit A	mvhA	ND
Methyl-viologen hydrogenase subunit G	mvhG	ND
Methyl-viologen hydrogenase subunit D	mvhD	WNY23263.1
Ni-Fe type 4
EchABCDEF (ferredoxin oxidizing/reducing)
Energy-converting hydrogenase, subunit A	EchA	ND
Energy-converting hydrogenase, subunit B	EchB	ND
Energy-converting hydrogenase, subunit C	EchC	ND
Energy-converting hydrogenase, subunit D	EchD	ND
Energy-converting hydrogenase, subunit E	EchE	ND
Energy-converting hydrogenase, subunit F	EchF	ND
VhtAGC (H2 oxidizing)
F420 non-reducing hydrogenase subunit A	VhtA/VhoA	WNY23112.1
F420 non-reducing hydrogenase subunit G	VhtG/VhoG	WNY23113.1
F420 non-reducing hydrogenase subunit C	VhtC/VhoC	WNY23111.1
Fe only
H2-dependent methylene-H4MPT dehydrogenase	Hmd	ND
Hydrogenase maturation
Hydrogenase nickel incorporation protein	hypA	WNY23116.1
Hydrogenase nickel incorporation protein	hypB	WNY23117.1
Hydrogenase maturation protein	hypC	WNY23114.1
Hydrogenase expression/formation protein	hypD	WNY23115.1
Hydrogenase expression/formation protein	hypE	WNY23118.1
Hydrogenase maturation protein	hypF	WNY23109.1
Anabolism
Phenazine biosynthesis
Phenazine biosynthesis protein	phzAB	ND
Trans-2,3-dihydro-3-hydroxyanthranilic acid synthase	phzD	ND
2-amino-4-deoxychorismate synthase	phzE	ND
Trans-2,3-dihydro-3-hydroxyanthranilate isomerase	phzF	ND
Dihydrophenazinedicarboxylate synthase	phzG	ND
Methanophenazine biosynthesis			WNY23779.1
geranylfarnesyl diphosphate synthase	idsA	WNY23356.1
Ferredoxin oxidoreductases
Pyruvate:ferredoxin oxidoreductase, alpha subunit	porA	WNY23960.1
Pyruvate:ferredoxin oxidoreductase, beta subunit	porB	WNY23959.1
Pyruvate:ferredoxin oxidoreductase, gamma subunit	porC	WNY23962.1
Pyruvate:ferredoxin oxidoreductase, delta subunit	porD	WNY23961.1
Indolepyruvate:ferredoxin oxidoreductase, alpha subunit	iorA	WNY22972.1
Indolepyruvate:ferredoxin oxidoreductase, beta subunit	iorB	WNY23778.1
2-oxoisovalerate ferredoxin oxidoreductase alpha subunit	vorA	WNY22728.1
2-oxoisovalerate ferredoxin oxidoreductase beta subunit	vorB	WNY22729.1
2-oxoisovalerate ferredoxin oxidoreductase delta subunit	vorD	WNY22727.1
2-oxoglutarate:ferredoxin oxidoreductase, alpha subunit	oorA	ND
2-oxoglutarate:ferredoxin oxidoreductase, beta subunit	oorB	ND
F420 biosynthesis
5-amino-6-(D-ribitylamino)uracil---L-tyrosine 4-hydroxyphenyl transferase	cofH	WNY23731.1
7,8-didemethyl-8-hydroxy-5-deazariboflavin synthase	cofG	WNY22818.1
2-phospho-L-lactate guanylyltransferase	cofC	WNY22802.1
2-phospho-L-lactate transferase	cofD	WNY24193.1
coenzyme F420-0 gamma-glutamyl ligase/Coenzyme F420-1:gamma-L-glutamate ligase	cofE, fbiB	WNY23911.1
coenzyme gamma-F420-2:alpha-L-glutamate ligase	cofF	ND
Coenzyme M biosynthesis
Pathway I (PEP-dependent pathway common for non-Methanosarcinales)			WNY23397.1
phosphosulfolactate synthase	comA	ND
phosphosulfolactate phosphatase	comB	ND
NAD+ dependent dehydrogenase	comC	ND
sulfopyruvate decarboxylase	comDE	WNY23428.1
Pathway II (L-phosphoserine-dependent pathway common for Methanosarcinales and Methanomicrobiales)
threonine/cysteate synthase		WNY23429.1
aspartate aminotransferase		WNY23040.1
sulfopyruvate decarboxylase	comDE	WNY23428.1
Bacterial pathway
phosphosulfolactate synthase	xcbB1	ND
argininosuccinate lyase	xcbC1	ND
adenylosuccinate lyase	xcbD1	ND
cysteine desulfhydrase	xcbE1	ND
Methanofuran biosynthesis
tyrosine decarboxylase / aspartate 1-decarboxylase	mfnA	WNY23890.1
4-HFC-P synthase	mfnB	ND
4-HFC-P:Alanine Aminotransferase	mfnC	ND
tyramine-glutamate ligase	mfnD	ND
[5-(aminomethyl)furan-3-yl]methyl phosphate kinase	mfnE	ND
(4-{4-[2-(gamma-L-glutamylamino)ethyl]phenoxymethyl}furan-2-yl)methanamine synthase	mfnF	ND
Tetrapyrrole biosynthesis
Common precursor
glutamyl-tRNA synthetase	gltX	WNY23561.1
glutamyl-tRNA reductase	hemA	WNY24273.1
glutamate-1-semialdehyde 2,1-aminomutase	hemL	WNY24240.1	WNY24269.1
porphobilinogen synthase	hemB	WNY24241.1
hydroxymethylbilane synthase	hemC	WNY24238.1
uroporphyrinogen-III synthase	hemD	WNY23180.1
uroporphyrinogen-III C-methyltransferase	cobA	WNY23181.1
precorrin-2 dehydrogenase / sirohydrochlorin ferrochelatase	cysG/sirC	WNY24270.1
heme biosynthesis (type detected)
siroheme decarboxylase	ahbAB	WNY24268.1
Fe-coproporphyrin III synthase	ahbC	WNY23060.1
heme b synthase	ahbD	WNY24267.1
F430 biosynthesis
sirohydrochlorin cobaltochelatase	cfbA	WNY22799.1
cobyrinic acid a,c-diamide synthase	cfbB	WNY23393.1
Ni-sirohydrochlorin a,c-diamide reductive cyclase subunit C	cfbC	WNY23394.1
Ni-sirohydrochlorin a,c-diamide reductive cyclase subunit D	cfbD	WNY23395.1
coenzyme F430 synthetase	cfbE	WNY23396.1
B12 biosynthesis				not present also in Methanosarcina
sirohydrochlorin cobaltochelatase	cbiK/cfbA	WNY22799.1
precorrin-2/cobalt-factor-2 C20-methyltransferase	cobI-cbiL	WNY23163.1
precorrin-3B C17-methyltransferase / cobalt-factor III methyltransferase	cobJ, cbiH	WNY23167.1
precorrin-4/cobalt-precorrin-4 C11-methyltransferase	cobM, cbiF	WNY23164.1
cobalt-precorrin 5A hydrolase	cbiG	WNY23165.1
cobalt-precorrin-5B (C1)-methyltransferase	cbiD	WNY23169.1
precorrin-6A/cobalt-precorrin-6A reductase	cobK-cbiJ
cobalt-precorrin-6B (C15)-methyltransferase	cbiT	WNY23162.1
cobalt-precorrin-7 (C5)-methyltransferase	cbiE	WNY23171.1
precorrin-8X/cobalt-precorrin-8 methylmutase	cobH-cbiC	WNY23297.1
cobyrinic acid a,c-diamide synthase	cobB-cbiA	WNY22720.1
cob(I)alamin adenosyltransferase	cobA	WNY23181.1
adenosylcobyric acid synthase	cobQ, cbiP	WNY23084.1
adenosylcobinamide-phosphate synthase	cobD, cbiB	WNY24368.1
adenosylcobinamide kinase / adenosylcobinamide-phosphate guanylyltransferase	cobY	WNY24371.1
adenosylcobinamide-GDP ribazoletransferase	cobS, cobV	WNY24370.1
Cobalt/nickel transport system
cobalt/nickel transport protein	cbiN	WNY23160.1
cobalt/nickel transport system permease protein	cbiM	WNY23161.1
cobalt/nickel transport system permease protein	cbiQ	WNY23157.1
cobalt/nickel transport system ATP-binding protein	cbiO	WNY23156.1
nickel transport protein	cbiL	WNY23271.1
Amino acid biosynthesis
Glutamate, glutamine
aspartate aminotransferase	aspB	WNY23040.1	WNY23397.1
glutamate dehydrogenase (NADP)	gdhA	WNY24169.1
glutamate synthase	gltD	WNY22923.1
glutamine synthetase	glnA	WNY24416.1
Arginine
glutamate N-acetyltransferase	argA	WNY23656.1
acetylglutamate kinase	argB	WNY23994.1
N-acetyl-gamma-glutamyl-phosphate reductase	argC	WNY23255.1
acetylornithine aminotransferase	argD	WNY23661.1
glutamate N-acetyltransferase	argJ	WNY23256.1
ornithine carbamoyltransferase	argF	WNY22894.1
argininosuccinate synthase	argG	WNY23514.1
argininosuccinate lyase	argH	WNY23278.1
Proline
glutamate 5-kinase	proB	WNY23601.1
glutamate-5-semialdehyde dehydrogenase	proA	WNY23602.1
pyrroline-5-carboxylate reductase	proC	WNY23600.1	WNY23094.1
Leuceine, isoleucine, valine
acetolactate synthase I/II/III large subunit	ilvB, ilvG, ilvI	WNY24341.1
acetolactate synthase I/III small subunit	ilvH, ilvN	WNY24342.1
ketol-acid reductoisomerase	ilvC	WNY24343.1
dihydroxyacid dehydratase	ilvD	WNY23521.1
branched chain amino acid aminotransferase	ilvE	WNY23792.1
2-isopropylmalate synthase	leuA	WNY23801.1
3-isopropylmalate/(R)-2-methylmalate dehydratase large subunit	leuC	WNY23093.1
3-isopropylmalate/(R)-2-methylmalate dehydratase small subunit	leuD	WNY23094.1
3-isopropylmalate dehydrogenase	leuB	WNY23991.1
(R)-citramalate synthase	cimA	WNY24340.1
Alanine
alanine transaminase	alaA			not present also in Methanosarcina
aspartate 4-decarboxylase	asdA			not present also in Methanosarcina
Serine, cysteine, glycine
3-phosphoglycerate dehydrogenase	serA	WNY23560.1
phosphoserine phosphatase	serB	WNY23568.1
phosphoserine aminotransferase	serC	WNY23516.1
serine O-acetyltransferase	cysE	ND
cysteine synthase	cysK	ND
O-phosphoserine--tRNA ligase	sepS	WNY23681.1
O-phospho-L-seryl-tRNA:Cys-tRNA synthase	pscS	WNY24254.1
serine hydroxymethyltransferase	glyA	WNY24474.1
Aspartate, asparagine, methionine, threonine, lysine
aspartate aminotransferase	aspB	WNY23397.1
asparagine synthetase	asnB	WNY23040.1
aspartate--tRNA(Asp/Asn) ligase	aspS2	WNY23632.1
glutamyl-tRNAGln amidotransferase	gatABC	WNY23997.1	WNY23998.1	WNY23999.1
aspartate kinase	lysC	WNY23722.1
aspartate semialdehyde dehydrogenase	asd	WNY22755.1
4-hydroxy-tetrahydrodipicolinate synthase	dapA	WNY24332.1
4-hydroxy-tetrahydrodipicolinate reductase	dapB	WNY24333.1
LL-diaminopimelate aminotransferase	dapD	WNY23009.1
diaminopimelate epimerase	dapF	ND		not present also in Methanosarcina
diaminopimelate decarboxylase	lysA	WNY23734.1
bifunctional aspartokinase / homoserine dehydrogenase	hom	WNY24427.1
homoserine kinase	thrB	WNY23372.1
threonine synthase	thrC	WNY22874.1
homoserine O-succinyltransferase/O-acetyltransferase	metA	ND
cystathionine gamma-synthase	metB	ND
cysteine-S-conjugate beta-lyase	metC	ND
homocysteine methyltransferase	metE	WNY24191.1		MetE catalyzes the formation of methionine and tetrahydrofolate from N5-methyltetrahydrofolate and homocysteine directly skipping metABC.
Phenylalanine, tyrosine, tryptophan
3-deoxy-7-phosphoheptulonate synthase	aroG	ND
3-dehydroquinate synthase	aroB	ND
D-glyceraldehyde-3-phosphate phospholyase	triA	WNY23810.1
6-deoxy-5-ketofructose 1-phosphate synthase	fbr	WNY24453.1
aspartate kinase	asp-kinase	WNY23722.1
aspartate semi-aldehyde dehydrogenase	asd	WNY22755.1
2-amino-3,7-dideoxy-D-threo-hept-6-ulosonate synthase	aroA'	WNY23870.1
dehydroquinate synthase II	aroB'	WNY23796.1
3-dehydroquinate dehydratase	aroD	WNY23797.1
shikimate dehydrogenase	aroE	WNY23798.1
shikimate kinase	aroKL	WNY23075.1	WNY23372.1
3-phosphoshikimate 1-carboxyvinyltransferase	aroA	WNY24005.1
chorismate synthase	aroC	WNY24266.1
anthranilate synthase component	trpE	ND
anthranilate phosphoribosyltransferase	trpD	ND
phosphoribosylanthranilate isomerase	trpF	ND
indole-3-glycerol phosphate synthase	trpC	ND
tryptophan synthase	trpAB	WNY22876.1
chorismate mutase	pheA1	WNY23083.1
prephenate dehydratase	pheA2	WNY24335.1
aromatic-amino-acid transaminase	tyrB	WNY23436.1
prephenate dehydrogenase	tyrA2	ND
Histidine
ATP phosphoribosyltransferase	hisG	WNY23489.1
phosphoribosyl-ATP pyrophosphatase	hisE	WNY23077.1
phosphoribosyl-AMP cyclohydrolase	hisI	WNY23320.1
phosphoribosylformimino-5-aminoimidazole carboxamide ribotide isomerase	hisA	WNY23488.1
imidazole glycerol phosphate synthase	hisF	WNY23540.1
imidazoleglycerol-phosphate dehydratase	hisB	WNY23487.1
histidinol phosphate aminotransferase	hisC	WNY23660.1
histidinol dehydrogenase	hisD	WNY24174.1
Pyrrolysine
methylornithine synthase	pylB	WNY23918.1
3-methylornithine--L-lysine ligase	pylC	WNY23917.1
3-methylornithyl-N6-L-lysine dehydrogenase	pylD	WNY23916.1
pyrrolysyl-tRNA synthetase	pylS	WNY23919.1
Selenocysteine
seryl-tRNA synthetase	serS	WNY23754.1
seryl-tRNASec kinase	pstK	ND
O-phosphoseryl- tRNA:selenocysteyl-tRNA synthase	sepsecS	ND
Selenocysteine-specific elongation factor	selB	ND
bacterial Sec synthase	selA	ND
Polyphosphate biosynthesis			WNY24102.1	archaeal pathway of B1 biosynthesis
polyphosphate kinase	ppk1	WNY23594.1
AMP-polyphosphate phosphotransferase	ppk2, pap	WNY23063.1
exopolyphosphatase / guanosine-5'-triphosphate,3'-diphosphate pyrophosphatase	ppx-gppA	WNY22784.1
NAD+ kinase	ppnK, nadK	WNY23196.1
Vitamins and cofactors
B1 (thiamine)			WNY23369.1	salvage pathway
phosphomethylpyrimidine synthase	thiC	WNY24283.1
thiamine-phosphate diphosphorylase	thiDN	WNY22914.1		not present also in Methanosarcina
thiamine-phosphate pyrophosphorylase	thiE	WNY23367.1
sulfide-dependent adenosine diphosphate thiazole synthase	thi4			not present also in Methanosarcina
thiamine-monophosphate kinase	thiL	WNY23706.1		not present also in Methanosarcina
adenylate kinase	adk	WNY24055.1		not present also in Methanosarcina
hydroxyethylthiazole kinase	thiM	WNY23177.1
B2 (riboflavin)
GTP cyclohydrolase II	ribA	ND
3,4-dihydroxy 2-butanone 4-phosphate synthase	ribB	WNY24247.1
diaminohydroxyphosphoribosylaminopyrimidine deaminase	ribD1	ND
5-amino-6-(5-phosphoribosylamino)uracil reductase	ribD2	ND
5-amino-6-(5-phospho-D-ribitylamino)uracil phosphatase	ycsE/ywtE	ND
6,7-dimethyl-8-ribityllumazine synthase	ribH	WNY23398.1
riboflavin synthase	ribE	WNY23402.1
riboflavin kinase	rfk	WNY24248.1
FAD synthetase	ribL	WNY23218.1
B3 (niacin, precursor of NAD)
aspartate dehydrogenase	nadX	WNY23783.1		not present also in Methanosarcina
quinolinate synthase	nadA	WNY23781.1		not present also in Methanosarcina
nicotinate-nucleotide pyrophosphorylase (carboxylating)	nadC	WNY23784.1		not present also in Methanosarcina
nicotinamide mononucleotide adenylyltransferase	nadR/nadM	WNY22910.1
NAD+ synthase (glutamine-hydrolysing)	nadE	WNY24378.1
B5 (pantothenic acid, precursor of CoA)				General pathway
branched-chain amino acid aminotransferase	ilvE	WNY23792.1
3-methyl-2-oxobutanoate hydroxymethyltransferase	panB	ND
2-dehydropantoate 2-reductase	panEG	ND
pantoate--beta-alanine ligase	panC	ND		Archaeal pathway
tyrosine decarboxylase/aspartate 1-decarboxylase	panD/mfnA, adc	ND
CoA biosynthesis
type I pantothenate kinase	coaA	ND
phosphopantothenate---cysteine ligase (CTP)/phosphopantothenoylcysteine decarboxylase	coaBC	WNY22881.1
pantetheine-phosphate adenylyltransferase	coaD	WNY24479.1
dephospho-CoA kinase	coaE	ND		Pathway I
pantoate kinase	pok	WNY22882.1
4-phosphopantoate---beta-alanine ligase	pps	WNY22907.1
phosphopantothenate---cysteine ligase (CTP)/phosphopantothenoylcysteine decarboxylase	coaBC	WNY22881.1
pantetheine-phosphate adenylyltransferase	coaD	WNY24479.1
GTP-dependent dephospho-CoA kinase	dpcK	WNY23484.1
B6 (pyridoxine, pyridoxal, pyridoxamine)				Pathway II
D-erythrose 4-phosphate dehydrogenase	epd	ND
erythronate-4-phosphate dehydrogenase	pdxB	ND
phosphoserine aminotransferase	serC	ND
4-hydroxythreonine-4-phosphate dehydrogenase	pdxA	ND
pyridoxine 5-phosphate synthase	pdxJ	ND
pyridoxamine 5'-phosphate oxidase	pdxH	ND
pyridoxal 5'-phosphate synthase pdxS subunit	pdxS	ND
B7 (biotin)
8-amino-7-oxononanoate synthase	bioF	ND
8-amino-7-oxononanoate carboxylating dehydrogenase	bioU	ND
dethiobiotin synthetase	bioD	ND
biotin synthase	bioB	ND
pimeloyl-[acyl-carrier protein] synthase	bioI	ND
adenosylmethionine---8-amino-7-oxononanoate aminotransferase	bioA	ND
6-carboxyhexanoate--CoA ligase	bioW	ND
Biotin transport
biotin transport system substrate-specific component	bioY	WNY23653.1
B9 (folate)
GTP cyclohydrolase IA	folE	ND
alkaline phosphatase	phoAB	ND
dihydropteroate synthase	fol1/mptD/folB	ND
dihydrofolate synthase / folylpolyglutamate synthase	folC	ND
dihydrofolate reductase	folA/dfrA	ND
GTP cyclohydrolase II	ribA	ND
2,5-diamino-6-(5-phospho-D-ribosylamino)pyrimidin-4(3H)-one isomerase/dehydratase	trpF	ND
dihydroneopterin triphosphate aldolase (PTPS-III) / 6-pyruvoyltetrahydropterin synthase	ptps	ND
Putative S-layer protein
hypothetical protein		WNY24385.1
hypothetical protein		WNY23705.1
hypothetical protein		WNY23795.1
hypothetical protein		WNY24354.1
Archaellum
archaellar motor/biogenesis protein arlJ	arlJ/flaJ	WNY23151.1
archaellar motor/biogenesis protein arLI	arlI/flaI	WNY23150.1
archaellar motor/biogenesis protein arlH	arlH/flaH	ND
archaellar motor/biogenesis protein arlB	arlB/flaB	ND
archaellar motor/biogenesis protein arlC	arlC/flaC	ND
archaellar motor/biogenesis protein arlD	arlD/flaD	ND
archaellar motor/biogenesis protein arlE	arlE/flaE	ND
archaellar motor/biogenesis protein arlF	arlF/flaF	ND
Chemotaxis
chemotaxis protein R	cheR	ND
chemotaxis protein D	cheD	ND
chemotaxis protein C	cheC	ND
chemotaxis protein A	cheA	ND
chemotaxis protein B	cheB	ND
chemotaxis protein Y	cheY	WNY23096.1
chemotaxis protein W	cheW	ND
methyl-accepting chemotaxis protein	Mcp	ND
Oxygen and reactive oxygen species protection system
catalase	katE, catB	WNY23185.1
peroxiredoxin	ahpC	WNY24107.1
thioredoxin-dependent peroxiredoxin	prxQ	WNY23937.1
superoxide reductase	dfx	WNY22772.1
superoxide dismutase Cu-Zn	sod1	ND
superoxide dismutase Fe-Mn	sodA	WNY24123.1
F420H2 oxidase	fpr	ND
cytochrome bd subunit A	cydA	WNY22771.1
cytochrome bd subunit B	cydB	WNY22770.1

## Sheet: Ast373_bin29
Ast373_bin29	Gene name	NCBI Locus tag		Comment
Archaeal methyl branch of Wood-Ljungdahl pathway and methane production
Formylmethanofuran dehydrogenase subunit A	fmdA	ND
Formylmethanofuran dehydrogenase subunit B	fmdB	ND
Formylmethanofuran dehydrogenase subunit C	fmdC	ND
Formylmethanofuran dehydrogenase subunit D	fmdD	ND
Formylmethanofuran dehydrogenase subunit F	fmdF	ND
Formylmethanofuran dehydrogenase subunit G	fmdG	ND
Formylmethanofuran:tetrahydromethanopterin formyltransferase	ftr	ND
Methenyltetrahydromethanopterin cyclohydrolase	mch	ND
N5,N10-methenyltetrahydromethanopterin dehydrogenase	mtd	ND
N5,N10-methylene tetrahydromethanopterin reductase	mer	MDR0767189.1
Tetrahydromethanopterin S-methyltransferase subunit A	mtrA	MDR0767135.1
Tetrahydromethanopterin S-methyltransferase subunit B	mtrB	MDR0767136.1
Tetrahydromethanopterin S-methyltransferase subunit C	mtrC	MDR0767137.1
Tetrahydromethanopterin S-methyltransferase subunit D	mtrD	MDR0767138.1
Tetrahydromethanopterin S-methyltransferase subunit E	mtrE	MDR0767139.1
Tetrahydromethanopterin S-methyltransferase subunit F	mtrF	MDR0767134.1
Tetrahydromethanopterin S-methyltransferase subunit G	mtrG	MDR0767133.1
Tetrahydromethanopterin S-methyltransferase subunit H	mtrH	MDR0767894.1
Methyl–coenzyme M reductase subunit A	mcrA	MDR0767111.1
Methyl–coenzyme M reductase subunit B	mcrB	MDR0767115.1
Methyl–coenzyme M reductase subunit G	mcrG	MDR0767112.1
Methyl–coenzyme M reductase subunit C	mcrC	MDR0767113.1
Methyl–coenzyme M reductase subunit D	mcrD	MDR0767114.1
Bacterial methyl branch of Wood-Ljungdahl pathway
formate dehydrogenase	fdhF	ND
formyl-THF synthetase	fhs	ND
methenyl-THF cyclohydrolase	fchA	ND
methylene-THF dehydrogenase	folD	MDR0767474.1
5,10-Methylene-THF reductase	metF	MDR0766929.1
Carbonyl branch of Wood-Ljungdahl pathway
CO dehydrogenase/acetyl-CoA synthase alpha subunit	cdhA	ND
CO dehydrogenase/acetyl-CoA synthase epsilon subunit	cdhB	ND
CO dehydrogenase/acetyl-CoA synthase beta subunit	cdhC	MDR0766838.1
CO dehydrogenase/acetyl-CoA synthase delta subunit	cdhD	MDR0766925.1
CO dehydrogenase/acetyl-CoA synthase gamma subunit (corrinoid Fe-S protein)	cdhE	MDR0766924.1
acetyl-CoA synthetase (AMP-forming)	acs	MDR0766960.1
acetate kinase	ackA	MDR0768129.1
phosphate acetyltransferase	pta	MDR0767541.1
Acetate transporter
acetate uptake system/acetate permease	aceP	MDR0768242.1
Methyl group metabolism
methanol:corrinoid methyltransferase	mtaB	MDR0768241.1	MDR0768246.1
methanol corrinoid protein	mtaC	MDR0768240.1	MDR0768245.1
methanol-specific methylcobalamin: coenzyme M methyltransferase	mtaA	MDR0766917.1	MDR0766918.1
monomethylamine:corrinoid methyltransferase	mtmB	MDR0767939.1
monomethylamine corrinoid protein	mtmC	MDR0767682.1
methylamine-specific methylcobalamin:coenzyme M methyltransferase	mtbA	MDR0768126.1
dimethylamine:corrinoid methyltransferase	mtbB	ND
dimethylamine corrinoid protein	mtbC	MDR0767086.1
methylamine-specific methylcobalamin:coenzyme M methyltransferase	mtbA	MDR0768126.1
trimethylamine:corrinoid methyltransferase	mttB	ND
trimethylamine corrinoid protein	mttC	MDR0766919.1	MDR0767085.1
methylamine-specific methylcobalamin:coenzyme M methyltransferase	mtbA	MDR0768126.1
dimethylsulfide:coenzyme M methyltransferase	mtsD	ND
methylthiol corrinoid protein	mtsF	ND
methylated sulfur corrinoid protein	mtsH	ND
methylthiol:corrinoid methyltransferase	mtsB	MDR0766978.1
methylthiol-specific methylcobalamin: coenzyme M methyltransferase	mtsA	MDR0766979.1	MDR0767874.1
arsenite methyltransferase	arsM	ND
ATP synthase - Complex V
Archaeal/vacuolar-type H+-ATPase subunit A	ntpA	MDR0767303.1
Archaeal/vacuolar-type H+-ATPase subunit B	ntpB	MDR0767302.1
Archaeal/vacuolar-type H+-ATPase subunit C	ntpC	MDR0767305.1
Archaeal/vacuolar-type H+-ATPase subunit D	ntpD	MDR0767301.1
Archaeal/vacuolar-type H+-ATPase subunit E	ntpE	MDR0767817.1
Archaeal/vacuolar-type H+-ATPase subunit F	ntpF	MDR0767304.1
Archaeal/vacuolar-type H+-ATPase subunit I	ntpI	MDR0767815.1
Archaeal/vacuolar-type H+-ATPase subunit K	ntpK	MDR0767816.1
Archaeal/vacuolar-type H+-ATPase subunit G/H	ahaH, atpH	MDR0767814.1
Electron bifurcation
Heterodisulfide reductase
Heterodisulfide reductase, subunit A	hdrA	ND
Heterodisulfide reductase, subunit B	hdrB	ND
Heterodisulfide reductase, subunit C	hdrC	ND
Heterodisulfide reductase, subunit A1	hdrA1	ND
Heterodisulfide reductase, subunit B1	hdrB1	ND
Heterodisulfide reductase, subunit C1	hdrC1	ND
Heterodisulfide reductase, subunit A2	hdrA2	MDR0767585.1
Heterodisulfide reductase, subunit B2	hdrB2	MDR0767588.1
Heterodisulfide reductase, subunit C2	hdrC2	MDR0767587.1
heterodisulfide reductase, subunit D	hdrD	MDR0767580.1
heterodisulfide reductase, subunit E	hdrE	MDR0767581.1
Formate dehydrogenase
formate dehydrogenase (coenzyme F420) alpha subunit	fdhA	MDR0767007.1
formate dehydrogenase (coenzyme F420) beta subunit	fdhB	MDR0767006.1
Fpo complex (F420 dehydrogenase)
Fpo hydrogenase subunit A	fpoA	ND
Fpo hydrogenase subunit B	fpoB	ND
Fpo hydrogenase subunit CD	fpoCD	ND
Fpo hydrogenase subunit H	fpoH	ND
Fpo hydrogenase subunit I	fpoI	ND
Fpo hydrogenase subunit J	fpoJ	ND
Fpo hydrogenase subunit K	fpoK	ND
Fpo hydrogenase subunit L	fpoL	ND
Fpo hydrogenase subunit M	fpoM	ND
Fpo hydrogenase subunit N	fpoN	ND
NADH dehydrogenase subunit E	nuoE	ND
NADH dehydrogenase subunit F	nuoF	ND
NADH dehydrogenase subunit G	nuoG	ND
Fpo hydrogenase subunit F	fpoF	ND
Fpo hydrogenase subunit O	fpoO	ND
Rnf complex (ferredoxin oxidizing)
Rnf complex subunit A	rnfA	ND
Rnf complex subunit B	rnfB	ND
Rnf complex subunit C	rnfC	ND
Rnf complex subunit D	rnfD	ND
Rnf complex subunit E	rnfE	ND
Rnf complex subunit G	rnfG	ND
Hydrogensases
Ni-Fe type 3
FrhABG (F420 oxidizing/reducing)
Coenzyme F420 hydrogenase subunit alpha	frhA	MDR0768261.1
Coenzyme F420 hydrogenase subunit beta	frhB	MDR0768258.1
Coenzyme F420 hydrogenase subunit delta	frhD	MDR0768260.1
Coenzyme F420 hydrogenase subunit gamma	frhG	MDR0768259.1
MvhAGD (H2 oxidizing)
Methyl-viologen hydrogenase subunit A	mvhA	ND
Methyl-viologen hydrogenase subunit G	mvhG	ND
Methyl-viologen hydrogenase subunit D	mvhD	MDR0767005.1
Ni-Fe type 4
EchABCDEF (ferredoxin oxidizing/reducing)
Energy-converting hydrogenase, subunit A	EchA	ND
Energy-converting hydrogenase, subunit B	EchB	ND
Energy-converting hydrogenase, subunit C	EchC	ND
Energy-converting hydrogenase, subunit D	EchD	ND
Energy-converting hydrogenase, subunit E	EchE	ND
Energy-converting hydrogenase, subunit F	EchF	ND
VhtAGC (H2 oxidizing)
F420 non-reducing hydrogenase subunit A	VhtA/VhoA	MDR0767449.1
F420 non-reducing hydrogenase subunit G	VhtG/VhoG	MDR0767448.1
F420 non-reducing hydrogenase subunit C	VhtC/VhoC	MDR0767450.1
Fe only
H2-dependent methylene-H4MPT dehydrogenase	Hmd	ND
Hydrogenase maturation
Hydrogenase nickel incorporation protein	hypA	MDR0767445.1
Hydrogenase nickel incorporation protein	hypB	MDR0767443.1
Hydrogenase maturation protein	hypC	MDR0767447.1
Hydrogenase expression/formation protein	hypD	MDR0767446.1
Hydrogenase expression/formation protein	hypE	MDR0767442.1
Hydrogenase maturation protein	hypF	MDR0767454.1
Anabolism
Phenazine biosynthesis
Phenazine biosynthesis protein	phzAB	ND
Trans-2,3-dihydro-3-hydroxyanthranilic acid synthase	phzD	ND
2-amino-4-deoxychorismate synthase	phzE	ND
Trans-2,3-dihydro-3-hydroxyanthranilate isomerase	phzF	ND
Dihydrophenazinedicarboxylate synthase	phzG	ND
Methanophenazine biosynthesis			MDR0766957.1
geranylfarnesyl diphosphate synthase	idsA	ND
Ferredoxin oxidoreductases
Pyruvate:ferredoxin oxidoreductase, alpha subunit	porA	MDR0767149.1
Pyruvate:ferredoxin oxidoreductase, beta subunit	porB	MDR0767148.1
Pyruvate:ferredoxin oxidoreductase, gamma subunit	porC	MDR0767151.1
Pyruvate:ferredoxin oxidoreductase, delta subunit	porD	MDR0767150.1
Indolepyruvate:ferredoxin oxidoreductase, alpha subunit	iorA	MDR0767227.1
Indolepyruvate:ferredoxin oxidoreductase, beta subunit	iorB	MDR0767226.1
2-oxoisovalerate ferredoxin oxidoreductase alpha subunit	vorA	MDR0767229.1
2-oxoisovalerate ferredoxin oxidoreductase beta subunit	vorB	MDR0767228.1
2-oxoisovalerate ferredoxin oxidoreductase delta subunit	vorD	MDR0767230.1
2-oxoglutarate:ferredoxin oxidoreductase, alpha subunit	oorA	ND
2-oxoglutarate:ferredoxin oxidoreductase, beta subunit	oorB	ND
F420 biosynthesis
5-amino-6-(D-ribitylamino)uracil---L-tyrosine 4-hydroxyphenyl transferase	cofH	MDR0767718.1
7,8-didemethyl-8-hydroxy-5-deazariboflavin synthase	cofG	MDR0767855.1
2-phospho-L-lactate guanylyltransferase	cofC	MDR0767250.1
2-phospho-L-lactate transferase	cofD	MDR0768107.1
coenzyme F420-0 gamma-glutamyl ligase/Coenzyme F420-1:gamma-L-glutamate ligase	cofE, fbiB	MDR0768216.1
coenzyme gamma-F420-2:alpha-L-glutamate ligase	cofF	ND
Coenzyme M biosynthesis
Pathway I (PEP-dependent pathway common for non-Methanosarcinales)			MDR0767388.1
phosphosulfolactate synthase	comA	ND
phosphosulfolactate phosphatase	comB	ND
NAD+ dependent dehydrogenase	comC	ND
sulfopyruvate decarboxylase	comDE	ND
Pathway II (L-phosphoserine-dependent pathway common for Methanosarcinales and Methanomicrobiales)
threonine/cysteate synthase		ND
aspartate aminotransferase		MDR0767263.1
sulfopyruvate decarboxylase	comDE	ND
Bacterial pathway
phosphosulfolactate synthase	xcbB1	ND
argininosuccinate lyase	xcbC1	ND
adenylosuccinate lyase	xcbD1	ND
cysteine desulfhydrase	xcbE1	ND
Methanofuran biosynthesis
tyrosine decarboxylase / aspartate 1-decarboxylase	mfnA	MDR0767918.1
4-HFC-P synthase	mfnB	ND
4-HFC-P:Alanine Aminotransferase	mfnC	ND
tyramine-glutamate ligase	mfnD	ND
[5-(aminomethyl)furan-3-yl]methyl phosphate kinase	mfnE	ND
(4-{4-[2-(gamma-L-glutamylamino)ethyl]phenoxymethyl}furan-2-yl)methanamine synthase	mfnF	ND
Tetrapyrrole biosynthesis
Common precursor
glutamyl-tRNA synthetase	gltX	MDR0767842.1
glutamyl-tRNA reductase	hemA	MDR0767287.1
glutamate-1-semialdehyde 2,1-aminomutase	hemL	MDR0766885.1	MDR0767290.1
porphobilinogen synthase	hemB	MDR0766966.1
hydroxymethylbilane synthase	hemC	MDR0766887.1
uroporphyrinogen-III synthase	hemD	MDR0767905.1
uroporphyrinogen-III C-methyltransferase	cobA	MDR0767904.1
precorrin-2 dehydrogenase / sirohydrochlorin ferrochelatase	cysG/sirC	MDR0767288.1
heme biosynthesis (type detected)
siroheme decarboxylase	ahbAB	MDR0767289.1
Fe-coproporphyrin III synthase	ahbC	MDR0767127.1
heme b synthase	ahbD	MDR0767291.1
F430 biosynthesis
sirohydrochlorin cobaltochelatase	cfbA	MDR0767248.1
cobyrinic acid a,c-diamide synthase	cfbB	MDR0767895.1
Ni-sirohydrochlorin a,c-diamide reductive cyclase subunit C	cfbC	MDR0767383.1
Ni-sirohydrochlorin a,c-diamide reductive cyclase subunit D	cfbD	MDR0767386.1	MDR0766988.1
coenzyme F430 synthetase	cfbE	MDR0767387.1
B12 biosynthesis				not present also in Methanosarcina
sirohydrochlorin cobaltochelatase	cbiK/cfbA	MDR0767248.1
precorrin-2/cobalt-factor-2 C20-methyltransferase	cobI-cbiL	MDR0766985.1
precorrin-3B C17-methyltransferase / cobalt-factor III methyltransferase	cobJ, cbiH	MDR0766989.1
precorrin-4/cobalt-precorrin-4 C11-methyltransferase	cobM, cbiF	MDR0766986.1
cobalt-precorrin 5A hydrolase	cbiG	MDR0766987.1
cobalt-precorrin-5B (C1)-methyltransferase	cbiD	MDR0766991.1
precorrin-6A/cobalt-precorrin-6A reductase	cobK-cbiJ	ND
cobalt-precorrin-6B (C15)-methyltransferase	cbiT	MDR0766984.1
cobalt-precorrin-7 (C5)-methyltransferase	cbiE	MDR0766993.1
precorrin-8X/cobalt-precorrin-8 methylmutase	cobH-cbiC	MDR0767362.1
cobyrinic acid a,c-diamide synthase	cobB-cbiA	MDR0767382.1
cob(I)alamin adenosyltransferase	cobA	MDR0767904.1
adenosylcobyric acid synthase	cobQ, cbiP	MDR0768060.1
adenosylcobinamide-phosphate synthase	cobD, cbiB	MDR0767764.1
adenosylcobinamide kinase / adenosylcobinamide-phosphate guanylyltransferase	cobY	MDR0767760.1
adenosylcobinamide-GDP ribazoletransferase	cobS, cobV	MDR0767761.1
Cobalt/nickel transport system
cobalt/nickel transport protein	cbiN	MDR0766982.1
cobalt/nickel transport system permease protein	cbiM	MDR0766983.1
cobalt/nickel transport system permease protein	cbiQ	MDR0766981.1
cobalt/nickel transport system ATP-binding protein	cbiO	MDR0766980.1
nickel transport protein	cbiL	ND	MDR0766847.1
Amino acid biosynthesis
Glutamate, glutamine
aspartate aminotransferase	aspB	MDR0767263.1	MDR0767388.1
glutamate dehydrogenase (NADP)	gdhA	MDR0767298.1
glutamate synthase	gltD	MDR0767823.1
glutamine synthetase	glnA	MDR0767492.1
Arginine
glutamate N-acetyltransferase	argA	MDR0767507.1
acetylglutamate kinase	argB	MDR0767221.1
N-acetyl-gamma-glutamyl-phosphate reductase	argC	MDR0767359.1
acetylornithine aminotransferase	argD	MDR0767349.1
glutamate N-acetyltransferase	argJ	MDR0767357.1
ornithine carbamoyltransferase	argF	MDR0767866.1
argininosuccinate synthase	argG	ND
argininosuccinate lyase	argH	ND
Proline
glutamate 5-kinase	proB	MDR0767987.1
glutamate-5-semialdehyde dehydrogenase	proA	MDR0767988.1
pyrroline-5-carboxylate reductase	proC	MDR0767986.1	MDR0767192.1
Leuceine, isoleucine, valine
acetolactate synthase I/II/III large subunit	ilvB, ilvG, ilvI	MDR0767796.1
acetolactate synthase I/III small subunit	ilvH, ilvN	MDR0767795.1
ketol-acid reductoisomerase	ilvC	MDR0767794.1	MDR0767388.1
dihydroxyacid dehydratase	ilvD	MDR0767253.1
branched chain amino acid aminotransferase	ilvE	ND
2-isopropylmalate synthase	leuA	MDR0768250.1
3-isopropylmalate/(R)-2-methylmalate dehydratase large subunit	leuC	MDR0767193.1
3-isopropylmalate/(R)-2-methylmalate dehydratase small subunit	leuD	MDR0767192.1
3-isopropylmalate dehydrogenase	leuB	MDR0767220.1
(R)-citramalate synthase	cimA	MDR0767797.1
Alanine
alanine transaminase	alaA			not present also in Methanosarcina
aspartate 4-decarboxylase	asdA			not present also in Methanosarcina
Serine, cysteine, glycine
3-phosphoglycerate dehydrogenase	serA	MDR0767841.1	MDR0767388.1
phosphoserine aminotransferase	serC	MDR0767675.1
phosphoserine phosphatase	serB	MDR0767675.1
serine O-acetyltransferase	cysE	ND
cysteine synthase	cysK	ND
O-phosphoserine--tRNA ligase	sepS	MDR0767851.1
O-phospho-L-seryl-tRNA:Cys-tRNA synthase	pscS	ND
serine hydroxymethyltransferase	glyA	MDR0767475.1
Aspartate, asparagine, methionine, threonine, lysine
aspartate aminotransferase	aspB	MDR0767263.1
asparagine synthetase	asnB	ND
aspartate--tRNA(Asp/Asn) ligase	aspS2	MDR0767566.1
glutamyl-tRNAGln amidotransferase	gatABC	MDR0767117.1	MDR0767118.1	MDR0767119.1
aspartate kinase	lysC	MDR0768115.1
aspartate semialdehyde dehydrogenase	asd	MDR0767996.1
4-hydroxy-tetrahydrodipicolinate synthase	dapA	MDR0766836.1
4-hydroxy-tetrahydrodipicolinate reductase	dapB	MDR0766967.1
LL-diaminopimelate aminotransferase	dapD	MDR0767436.1
diaminopimelate epimerase	dapF	ND		not present also in Methanosarcina
diaminopimelate decarboxylase	lysA	MDR0767714.1
bifunctional aspartokinase / homoserine dehydrogenase	thrA/hom	MDR0767947.1
homoserine kinase	thrB	MDR0767937.1
threonine synthase	thrC	MDR0767184.1
homoserine O-succinyltransferase/O-acetyltransferase	metA	ND
cystathionine gamma-synthase	metB	ND
cysteine-S-conjugate beta-lyase	metC	ND
homocysteine methyltransferase	metE	MDR0767930.1
Phenylalanine, tyrosine, tryptophan
3-deoxy-7-phosphoheptulonate synthase	aroG	ND
3-dehydroquinate synthase	aroB	ND
D-glyceraldehyde-3-phosphate phospholyase	triA	MDR0766915.1
6-deoxy-5-ketofructose 1-phosphate synthase	fbr	MDR0768263.1
aspartate kinase	asp-kinase	MDR0768115.1
aspartate semi-aldehyde dehydrogenase	asd	MDR0767996.1
2-amino-3,7-dideoxy-D-threo-hept-6-ulosonate synthase	aroA'	MDR0767029.1
dehydroquinate synthase II	aroB'	MDR0768093.1
3-dehydroquinate dehydratase	aroD	MDR0768094.1
shikimate dehydrogenase	aroE	MDR0768096.1
shikimate kinase	aroKL	MDR0768049.1	MDR0767937.1
3-phosphoshikimate 1-carboxyvinyltransferase	aroA	MDR0767116.1
chorismate synthase	aroC	ND
anthranilate synthase component	trpE	ND
anthranilate phosphoribosyltransferase	trpD	ND
phosphoribosylanthranilate isomerase	trpF	ND
indole-3-glycerol phosphate synthase	trpC	ND
tryptophan synthase	trpAB	MDR0767183.1
chorismate mutase	pheA1	MDR0768051.1
prephenate dehydratase	pheA2	MDR0766968.1
aromatic-amino-acid transaminase	tyrB	MDR0767573.1
prephenate dehydrogenase	tyrA2	MDR0767506.1
Histidine
ATP phosphoribosyltransferase	hisG	ND
phosphoribosyl-ATP pyrophosphatase	hisE	MDR0768058.1
phosphoribosyl-AMP cyclohydrolase	hisI	MDR0768155.1
phosphoribosylformimino-5-aminoimidazole carboxamide ribotide isomerase	hisA	MDR0767785.1
imidazole glycerol phosphate synthase	hisF	MDR0767049.1
imidazoleglycerol-phosphate dehydratase	hisB	MDR0767784.1
histidinol phosphate aminotransferase	hisC	MDR0767350.1
histidinol dehydrogenase	hisD	MDR0767337.1
Pyrrolysine
methylornithine synthase	pylB	MDR0768213.1
3-methylornithine--L-lysine ligase	pylC	MDR0768214.1
3-methylornithyl-N6-L-lysine dehydrogenase	pylD	MDR0768215.1
pyrrolysyl-tRNA synthetase	pylS	MDR0768212.1
Selenocysteine
seryl-tRNA synthetase	serS	MDR0767071.1
seryl-tRNASec kinase	pstK	ND
O-phosphoseryl- tRNA:selenocysteyl-tRNA synthase	sepsecS	ND
Selenocysteine-specific elongation factor	selB	ND
bacterial Sec synthase	selA	ND
Polyphosphate biosynthesis			MDR0767240.1	archaeal pathway of B1 biosynthesis
polyphosphate kinase	ppk1	MDR0767679.1
AMP-polyphosphate phosphotransferase	ppk2, pap	MDR0767125.1
exopolyphosphatase / guanosine-5'-triphosphate,3'-diphosphate pyrophosphatase	ppx-gppA	MDR0767427.1
NAD+ kinase	ppnK, nadK	MDR0767876.1
Vitamins and cofactors
B1 (thiamine)			MDR0767099.1	salvage pathway
phosphomethylpyrimidine synthase	thiC	MDR0768022.1
thiamine-phosphate diphosphorylase	thiDN	ND		not present also in Methanosarcina
thiamine-phosphate pyrophosphorylase	thiE	MDR0767369.1
sulfide-dependent adenosine diphosphate thiazole synthase	thi4	ND		not present also in Methanosarcina
thiamine-monophosphate kinase	thiL	MDR0767648.1		not present also in Methanosarcina
adenylate kinase	adk	MDR0767615.1		not present also in Methanosarcina
hydroxyethylthiazole kinase	thiM	MDR0767367.1
B2 (riboflavin)
GTP cyclohydrolase II	ribA	ND
3,4-dihydroxy 2-butanone 4-phosphate synthase	ribB	MDR0768036.1
diaminohydroxyphosphoribosylaminopyrimidine deaminase	ribD1	ND
5-amino-6-(5-phosphoribosylamino)uracil reductase	ribD2	ND
5-amino-6-(5-phospho-D-ribitylamino)uracil phosphatase	ycsE/ywtE
6,7-dimethyl-8-ribityllumazine synthase	ribH	MDR0767389.1
riboflavin synthase	ribE	MDR0767391.1
riboflavin kinase	rfk	MDR0768037.1
FAD synthetase	ribL	MDR0768069.1
B3 (niacin, precursor of NAD)
aspartate dehydrogenase	nadX	MDR0767233.1		not present also in Methanosarcina
quinolinate synthase	nadA	MDR0767232.1		not present also in Methanosarcina
nicotinate-nucleotide pyrophosphorylase (carboxylating)	nadC	MDR0768083.1		not present also in Methanosarcina
nicotinamide mononucleotide adenylyltransferase	nadR/nadM	MDR0767190.1
NAD+ synthase (glutamine-hydrolysing)	nadE	MDR0767591.1
B5 (pantothenic acid, precursor of CoA)				General pathway
branched-chain amino acid aminotransferase	ilvE	ND
3-methyl-2-oxobutanoate hydroxymethyltransferase	panB	ND
2-dehydropantoate 2-reductase	panEG	ND
pantoate--beta-alanine ligase	panC	ND		Archaeal pathway
tyrosine decarboxylase/aspartate 1-decarboxylase	panD/mfnA, adc	MDR0767918.1
CoA biosynthesis
type I pantothenate kinase	coaA	ND
phosphopantothenate---cysteine ligase (CTP)/phosphopantothenoylcysteine decarboxylase	coaBC	MDR0768187.1
pantetheine-phosphate adenylyltransferase	coaD	ND
dephospho-CoA kinase	coaE	ND		Pathway I
pantoate kinase	pok	MDR0768188.1
4-phosphopantoate---beta-alanine ligase	pps	ND
phosphopantothenate---cysteine ligase (CTP)/phosphopantothenoylcysteine decarboxylase	coaBC	MDR0768187.1
pantetheine-phosphate adenylyltransferase	coaD	ND
GTP-dependent dephospho-CoA kinase	dpcK	MDR0767697.1
B6 (pyridoxine, pyridoxal, pyridoxamine)				Pathway II
D-erythrose 4-phosphate dehydrogenase	epd	ND
erythronate-4-phosphate dehydrogenase	pdxB	ND
phosphoserine aminotransferase	serC	ND
4-hydroxythreonine-4-phosphate dehydrogenase	pdxA	ND
pyridoxine 5-phosphate synthase	pdxJ	ND
pyridoxamine 5'-phosphate oxidase	pdxH	ND
pyridoxal 5'-phosphate synthase pdxS subunit	pdxS	MDR0768038.1
B7 (biotin)
8-amino-7-oxononanoate synthase	bioF	ND
8-amino-7-oxononanoate carboxylating dehydrogenase	bioU	ND
dethiobiotin synthetase	bioD	ND
biotin synthase	bioB	ND
pimeloyl-[acyl-carrier protein] synthase	bioI	ND
adenosylmethionine---8-amino-7-oxononanoate aminotransferase	bioA	ND
6-carboxyhexanoate--CoA ligase	bioW	ND
Biotin transport
biotin transport system substrate-specific component	bioY	ND
B9 (folate)
GTP cyclohydrolase IA	folE	ND
alkaline phosphatase	phoAB	ND
dihydropteroate synthase	fol1/mptD/folB	ND
dihydrofolate synthase / folylpolyglutamate synthase	folC	ND
dihydrofolate reductase	folA/dfrA	ND
GTP cyclohydrolase II	ribA	ND
2,5-diamino-6-(5-phospho-D-ribosylamino)pyrimidin-4(3H)-one isomerase/dehydratase	trpF	ND
dihydroneopterin triphosphate aldolase (PTPS-III) / 6-pyruvoyltetrahydropterin synthase	ptps	ND
Putative S-layer protein
hypothetical protein		MDR0768020.1
Archaellum
archaellar motor/biogenesis protein arlJ	arlJ/flaJ	ND
archaellar motor/biogenesis protein arLI	arlI/flaI	MDR0768146.1
archaellar motor/biogenesis protein arlH	arlH/flaH	ND
archaellar motor/biogenesis protein arlB	arlB/flaB	ND
archaellar motor/biogenesis protein arlC	arlC/flaC	ND
archaellar motor/biogenesis protein arlD	arlD/flaD	ND
archaellar motor/biogenesis protein arlE	arlE/flaE	ND
archaellar motor/biogenesis protein arlF	arlF/flaF	ND
Chemotaxis
chemotaxis protein R	cheR	ND
chemotaxis protein D	cheD	ND
chemotaxis protein C	cheC	ND
chemotaxis protein A	cheA	ND
chemotaxis protein B	cheB	ND
chemotaxis protein Y	cheY	ND
chemotaxis protein W	cheW	ND
methyl-accepting chemotaxis protein	Mcp	ND
Oxygen and reactive oxygen species protection system
catalase	katE, catB	MDR0766937.1
peroxiredoxin	ahpC	MDR0767651.1
thioredoxin-dependent peroxiredoxin	prxQ	ND
superoxide reductase	dfx	MDR0767378.1
superoxide dismutase Cu-Zn	sod1	ND
superoxide dismutase Fe-Mn	sodA	MDR0767810.1
F420H2 oxidase	fpr	ND
cytochrome bd subunit A	cydA	MDR0767377.1
cytochrome bd subunit B	cydB	MDR0767376.1

## Sheet: Lab288P3_bin112
"Methanimicrococcus labiotermitis" Lab288P3_bin112	Gene name	NCBI Locus tag		Comment
Archaeal methyl branch of Wood-Ljungdahl pathway and methane production
Formylmethanofuran dehydrogenase subunit A	fmdA	ND
Formylmethanofuran dehydrogenase subunit B	fmdB	ND
Formylmethanofuran dehydrogenase subunit C	fmdC	ND
Formylmethanofuran dehydrogenase subunit D	fmdD	ND
Formylmethanofuran dehydrogenase subunit F	fmdF	ND
Formylmethanofuran dehydrogenase subunit G	fmdG	ND
Formylmethanofuran:tetrahydromethanopterin formyltransferase	ftr	ND
Methenyltetrahydromethanopterin cyclohydrolase	mch	ND
N5,N10-methenyltetrahydromethanopterin dehydrogenase	mtd	ND
N5,N10-methylene tetrahydromethanopterin reductase	mer	MCL2863697.1
Tetrahydromethanopterin S-methyltransferase subunit A	mtrA	MCL2862927.1
Tetrahydromethanopterin S-methyltransferase subunit B	mtrB	MCL2862926.1
Tetrahydromethanopterin S-methyltransferase subunit C	mtrC	MCL2862925.1
Tetrahydromethanopterin S-methyltransferase subunit D	mtrD	MCL2862923.1
Tetrahydromethanopterin S-methyltransferase subunit E	mtrE	MCL2862922.1
Tetrahydromethanopterin S-methyltransferase subunit F	mtrF	MCL2862928.1
Tetrahydromethanopterin S-methyltransferase subunit G	mtrG	MCL2862929.1
Tetrahydromethanopterin S-methyltransferase subunit H	mtrH	MCL2862930.1
Methyl–coenzyme M reductase subunit A	mcrA	MCL2863809.1
Methyl–coenzyme M reductase subunit B	mcrB	MCL2863813.1
Methyl–coenzyme M reductase subunit G	mcrG	MCL2863810.1
Methyl–coenzyme M reductase subunit C	mcrC	MCL2863811.1
Methyl–coenzyme M reductase subunit D	mcrD	MCL2863812.1
Bacterial methyl branch of Wood-Ljungdahl pathway
formate dehydrogenase	fdhF	ND
formyl-THF synthetase	fhs	ND
methenyl-THF cyclohydrolase	fchA	ND
methylene-THF dehydrogenase	folD	MCL2863725.1
5,10-Methylene-THF reductase	metF	MCL2863728.1
Carbonyl branch of Wood-Ljungdahl pathway
CO dehydrogenase/acetyl-CoA synthase alpha subunit	cdhA	ND
CO dehydrogenase/acetyl-CoA synthase epsilon subunit	cdhB	ND
CO dehydrogenase/acetyl-CoA synthase beta subunit	cdhC	MCL2863614.1
CO dehydrogenase/acetyl-CoA synthase delta subunit	cdhD	MCL2863260.1
CO dehydrogenase/acetyl-CoA synthase gamma subunit (corrinoid Fe-S protein)	cdhE	MCL2863259.1
acetyl-CoA synthetase (AMP-forming)	acs	MCL2862661.1
acetate kinase	ackA	ND
phosphate acetyltransferase	pta	ND
Acetate transporter
acetate uptake system/acetate permease	aceP	MCL2862497.1	MCL2862499.1
Methyl group metabolism
methanol:corrinoid methyltransferase	mtaB	MCL2862502.1
methanol corrinoid protein	mtaC	MCL2862503.1
methanol-specific methylcobalamin: coenzyme M methyltransferase	mtaA	MCL2862599.1	MCL2862649.1
monomethylamine:corrinoid methyltransferase	mtmB	MCL2862597.1
monomethylamine corrinoid protein	mtmC	MCL2862525.1	MCL2862528.1
methylamine-specific methylcobalamin:coenzyme M methyltransferase	mtbA	MCL2862526.1	MCL2862529.1
dimethylamine:corrinoid methyltransferase	mtbB	ND
dimethylamine corrinoid protein	mtbC	MCL2863268.1
methylamine-specific methylcobalamin:coenzyme M methyltransferase	mtbA	MCL2862526.1	MCL2862529.1
trimethylamine:corrinoid methyltransferase	mttB	ND
trimethylamine corrinoid protein	mttC	MCL2863269.1	MCL2862598.1
methylamine-specific methylcobalamin:coenzyme M methyltransferase	mtbA	MCL2862526.1	MCL2862529.1
dimethylsulfide:coenzyme M methyltransferase	mtsD	ND
methylthiol corrinoid protein	mtsF	ND
methylated sulfur corrinoid protein	mtsH	ND
methylthiol:corrinoid methyltransferase	mtsB	MCL2863130.1
methylthiol-specific methylcobalamin: coenzyme M methyltransferase	mtsA	MCL2862706.1	MCL2863129.1
arsenite methyltransferase	arsM	MCL2862867.1
ATP synthase - Complex V
Archaeal/vacuolar-type H+-ATPase subunit A	ntpA	MCL2863688.1
Archaeal/vacuolar-type H+-ATPase subunit B	ntpB	MCL2863689.1
Archaeal/vacuolar-type H+-ATPase subunit C	ntpC	MCL2863686.1
Archaeal/vacuolar-type H+-ATPase subunit D	ntpD	MCL2863690.1
Archaeal/vacuolar-type H+-ATPase subunit E	ntpE	MCL2863685.1
Archaeal/vacuolar-type H+-ATPase subunit F	ntpF	MCL2863687.1
Archaeal/vacuolar-type H+-ATPase subunit I	ntpI	MCL2863683.1
Archaeal/vacuolar-type H+-ATPase subunit K	ntpK	MCL2863684.1
Archaeal/vacuolar-type H+-ATPase subunit G/H	ahaH, atpH	MCL2863682.1
Electron bifurcation
Heterodisulfide reductase
Heterodisulfide reductase, subunit A	hdrA	ND
Heterodisulfide reductase, subunit B	hdrB	ND
Heterodisulfide reductase, subunit C	hdrC	ND
Heterodisulfide reductase, subunit A1	hdrA1	ND
Heterodisulfide reductase, subunit B1	hdrB1	ND
Heterodisulfide reductase, subunit C1	hdrC1	ND
Heterodisulfide reductase, subunit A2	hdrA2	MCL2863713.1
Heterodisulfide reductase, subunit B2	hdrB2	MCL2863714.1
Heterodisulfide reductase, subunit C2	hdrC2	MCL2863715.1
heterodisulfide reductase, subunit D	hdrD	MCL2863241.1
heterodisulfide reductase, subunit E	hdrE	MCL2863242.1
Formate dehydrogenase
formate dehydrogenase (coenzyme F420) alpha subunit	fdhA	MCL2863710.1
formate dehydrogenase (coenzyme F420) beta subunit	fdhB	MCL2863711.1
Fpo complex (F420 dehydrogenase)
Fpo hydrogenase subunit A	fpoA	ND
Fpo hydrogenase subunit B	fpoB	ND
Fpo hydrogenase subunit CD	fpoCD	ND
Fpo hydrogenase subunit H	fpoH	ND
Fpo hydrogenase subunit I	fpoI	ND
Fpo hydrogenase subunit J	fpoJ	ND
Fpo hydrogenase subunit K	fpoK	ND
Fpo hydrogenase subunit L	fpoL	ND
Fpo hydrogenase subunit M	fpoM	ND
Fpo hydrogenase subunit N	fpoN	ND
NADH dehydrogenase subunit E	nuoE	ND
NADH dehydrogenase subunit F	nuoF	ND
NADH dehydrogenase subunit G	nuoG	ND
Fpo hydrogenase subunit F	fpoF	ND
Fpo hydrogenase subunit O	fpoO	ND
Rnf complex (ferredoxin oxidizing)
Rnf complex subunit A	rnfA	ND
Rnf complex subunit B	rnfB	ND
Rnf complex subunit C	rnfC	ND
Rnf complex subunit D	rnfD	ND
Rnf complex subunit E	rnfE	ND
Rnf complex subunit G	rnfG	ND
Hydrogensases
Ni-Fe type 3
FrhABG (F420 oxidizing/reducing)
Coenzyme F420 hydrogenase subunit alpha	frhA	MCL2863231.1
Coenzyme F420 hydrogenase subunit beta	frhB	MCL2863228.1
Coenzyme F420 hydrogenase subunit delta	frhD	MCL2863230.1
Coenzyme F420 hydrogenase subunit gamma	frhG	MCL2863229.1
MvhAGD (H2 oxidizing)
Methyl-viologen hydrogenase subunit A	mvhA	ND
Methyl-viologen hydrogenase subunit G	mvhG	ND
Methyl-viologen hydrogenase subunit D	mvhD	MCL2863712.1
Ni-Fe type 4
EchABCDEF (ferredoxin oxidizing/reducing)
Energy-converting hydrogenase, subunit A	EchA	ND
Energy-converting hydrogenase, subunit B	EchB	ND
Energy-converting hydrogenase, subunit C	EchC	ND
Energy-converting hydrogenase, subunit D	EchD	ND
Energy-converting hydrogenase, subunit E	EchE	ND
Energy-converting hydrogenase, subunit F	EchF	ND
VhtAGC (H2 oxidizing)
F420 non-reducing hydrogenase subunit A	VhtA/VhoA	MCL2863163.1
F420 non-reducing hydrogenase subunit G	VhtG/VhoG	MCL2863164.1
F420 non-reducing hydrogenase subunit C	VhtC/VhoC	MCL2863162.1
Fe only
H2-dependent methylene-H4MPT dehydrogenase	Hmd	ND
Hydrogenase maturation
Hydrogenase nickel incorporation protein	hypA	MCL2863167.1
Hydrogenase nickel incorporation protein	hypB	MCL2863168.1
Hydrogenase maturation protein	hypC	MCL2863165.1
Hydrogenase expression/formation protein	hypD	MCL2863166.1
Hydrogenase expression/formation protein	hypE	MCL2863169.1
Hydrogenase maturation protein	hypF	MCL2863245.1
Anabolism
Phenazine biosynthesis
Phenazine biosynthesis protein	phzAB	ND
Trans-2,3-dihydro-3-hydroxyanthranilic acid synthase	phzD	ND
2-amino-4-deoxychorismate synthase	phzE	ND
Trans-2,3-dihydro-3-hydroxyanthranilate isomerase	phzF	ND
Dihydrophenazinedicarboxylate synthase	phzG	ND
Methanophenazine biosynthesis
geranylfarnesyl diphosphate synthase	idsA	MCL2863361.1
Ferredoxin oxidoreductases
Pyruvate:ferredoxin oxidoreductase, alpha subunit	porA	MCL2863515.1
Pyruvate:ferredoxin oxidoreductase, beta subunit	porB	MCL2863514.1
Pyruvate:ferredoxin oxidoreductase, gamma subunit	porC	MCL2863517.1
Pyruvate:ferredoxin oxidoreductase, delta subunit	porD	MCL2863516.1
Indolepyruvate:ferredoxin oxidoreductase, alpha subunit	iorA	MCL2863009.1
Indolepyruvate:ferredoxin oxidoreductase, beta subunit	iorB	MCL2863008.1
2-oxoisovalerate ferredoxin oxidoreductase alpha subunit	vorA	MCL2862659.1
2-oxoisovalerate ferredoxin oxidoreductase beta subunit	vorB	MCL2862658.1
2-oxoisovalerate ferredoxin oxidoreductase delta subunit	vorD	MCL2862660.1
2-oxoglutarate:ferredoxin oxidoreductase, alpha subunit	oorA	ND
2-oxoglutarate:ferredoxin oxidoreductase, beta subunit	oorB	ND
F420 biosynthesis
5-amino-6-(D-ribitylamino)uracil---L-tyrosine 4-hydroxyphenyl transferase	cofH	MCL2863305.1
7,8-didemethyl-8-hydroxy-5-deazariboflavin synthase	cofG	MCL2862700.1
2-phospho-L-lactate guanylyltransferase	cofC	MCL2862678.1
2-phospho-L-lactate transferase	cofD	MCL2862809.1
coenzyme F420-0 gamma-glutamyl ligase/Coenzyme F420-1:gamma-L-glutamate ligase	cofE, fbiB	MCL2863034.1
coenzyme gamma-F420-2:alpha-L-glutamate ligase	cofF	ND
Coenzyme M biosynthesis
Pathway I (PEP-dependent pathway common for non-Methanosarcinales)
phosphosulfolactate synthase	comA	ND
phosphosulfolactate phosphatase	comB	ND
NAD+ dependent dehydrogenase	comC	ND
sulfopyruvate decarboxylase	comDE	ND
Pathway II (L-phosphoserine-dependent pathway common for Methanosarcinales and Methanomicrobiales)
threonine/cysteate synthase		ND
aspartate aminotransferase		MCL2863183.1
sulfopyruvate decarboxylase	comDE	ND
Bacterial pathway
phosphosulfolactate synthase	xcbB1	ND
argininosuccinate lyase	xcbC1	ND
adenylosuccinate lyase	xcbD1	ND
cysteine desulfhydrase	xcbE1	ND
Methanofuran biosynthesis
tyrosine decarboxylase / aspartate 1-decarboxylase	mfnA	MCL2863390.1
4-HFC-P synthase	mfnB	ND
4-HFC-P:Alanine Aminotransferase	mfnC	ND
tyramine-glutamate ligase	mfnD	ND
[5-(aminomethyl)furan-3-yl]methyl phosphate kinase	mfnE	ND
(4-{4-[2-(gamma-L-glutamylamino)ethyl]phenoxymethyl}furan-2-yl)methanamine synthase	mfnF	ND
Tetrapyrrole biosynthesis
Common precursor
glutamyl-tRNA synthetase	gltX	MCL2862880.1
glutamyl-tRNA reductase	hemA	MCL2863239.1
glutamate-1-semialdehyde 2,1-aminomutase	hemL	MCL2862738.1	MCL2863236.1
porphobilinogen synthase	hemB	MCL2862737.1
hydroxymethylbilane synthase	hemC	MCL2862739.1
uroporphyrinogen-III synthase	hemD	MCL2863883.1
uroporphyrinogen-III C-methyltransferase	cobA	MCL2863882.1
precorrin-2 dehydrogenase / sirohydrochlorin ferrochelatase	cysG/sirC	MCL2863237.1
heme biosynthesis (type detected)
siroheme decarboxylase	ahbAB	MCL2863235.1
Fe-coproporphyrin III synthase	ahbC	MCL2863555.1
heme b synthase	ahbD	MCL2863234.1
F430 biosynthesis
sirohydrochlorin cobaltochelatase	cfbA	ND
cobyrinic acid a,c-diamide synthase	cfbB	MCL2863890.1
Ni-sirohydrochlorin a,c-diamide reductive cyclase subunit C	cfbC	ND
Ni-sirohydrochlorin a,c-diamide reductive cyclase subunit D	cfbD	ND	MCL2863447.1
coenzyme F430 synthetase	cfbE	ND
B12 biosynthesis				not present also in Methanosarcina
sirohydrochlorin cobaltochelatase	cbiK/cfbA
precorrin-2/cobalt-factor-2 C20-methyltransferase	cobI-cbiL	MCL2863444.1
precorrin-3B C17-methyltransferase / cobalt-factor III methyltransferase	cobJ, cbiH	MCL2863448.1	MCL2863103.1
precorrin-4/cobalt-precorrin-4 C11-methyltransferase	cobM, cbiF	MCL2863445.1
cobalt-precorrin 5A hydrolase	cbiG	MCL2863446.1
cobalt-precorrin-5B (C1)-methyltransferase	cbiD	MCL2863450.1
precorrin-6A/cobalt-precorrin-6A reductase	cobK-cbiJ
cobalt-precorrin-6B (C15)-methyltransferase	cbiT	MCL2863443.1
cobalt-precorrin-7 (C5)-methyltransferase	cbiE	MCL2863452.1
precorrin-8X/cobalt-precorrin-8 methylmutase	cobH-cbiC	MCL2863449.1
cobyrinic acid a,c-diamide synthase	cobB-cbiA	MCL2863718.1	MCL2863441.1
cob(I)alamin adenosyltransferase	cobA	MCL2863882.1	MCL2863442.1
adenosylcobyric acid synthase	cobQ, cbiP	MCL2862986.1
adenosylcobinamide-phosphate synthase	cobD, cbiB	MCL2862915.1
adenosylcobinamide kinase / adenosylcobinamide-phosphate guanylyltransferase	cobY	MCL2862913.1
adenosylcobinamide-GDP ribazoletransferase	cobS, cobV	MCL2862914.1
Cobalt/nickel transport system
cobalt/nickel transport protein	cbiN	MCL2863439.1
cobalt/nickel transport system permease protein	cbiM	MCL2863440.1
cobalt/nickel transport system permease protein	cbiQ	MCL2863127.1
cobalt/nickel transport system ATP-binding protein	cbiO	MCL2863128.1
nickel transport protein	cbiL	ND
Amino acid biosynthesis
Glutamate, glutamine
aspartate aminotransferase	aspB	MCL2863183.1
glutamate dehydrogenase (NADP)	gdhA	MCL2863586.1
glutamate synthase	gltD	MCL2863777.1
glutamine synthetase	glnA	MCL2862608.1
Arginine
glutamate N-acetyltransferase	argA	MCL2863782.1
acetylglutamate kinase	argB	MCL2863527.1
N-acetyl-gamma-glutamyl-phosphate reductase	argC
acetylornithine aminotransferase	argD	MCL2862886.1
glutamate N-acetyltransferase	argJ	MCL2863886.1
ornithine carbamoyltransferase	argF	MCL2862840.1
argininosuccinate synthase	argG	MCL2862995.1
argininosuccinate lyase	argH	MCL2862734.1
Proline
glutamate 5-kinase	proB	MCL2863574.1
glutamate-5-semialdehyde dehydrogenase	proA	MCL2863573.1
pyrroline-5-carboxylate reductase	proC	MCL2863575.1	MCL2862709.1
Leuceine, isoleucine, valine
acetolactate synthase I/II/III large subunit	ilvB, ilvG, ilvI	MCL2862903.1
acetolactate synthase I/III small subunit	ilvH, ilvN	MCL2862904.1
ketol-acid reductoisomerase	ilvC	MCL2862905.1
dihydroxyacid dehydratase	ilvD	MCL2863352.1
branched chain amino acid aminotransferase	ilvE	ND
2-isopropylmalate synthase	leuA	MCL2863853.1
3-isopropylmalate/(R)-2-methylmalate dehydratase large subunit	leuC	MCL2862708.1
3-isopropylmalate/(R)-2-methylmalate dehydratase small subunit	leuD	MCL2863656.1
3-isopropylmalate dehydrogenase	leuB	MCL2863657.1
(R)-citramalate synthase	cimA	MCL2862902.1
Alanine
alanine transaminase	alaA			not present also in Methanosarcina
aspartate 4-decarboxylase	asdA			not present also in Methanosarcina
Serine, cysteine, glycine
3-phosphoglycerate dehydrogenase	serA	MCL2862879.1
phosphoserine phosphatase	serB	ND
phosphoserine aminotransferase	serC	MCL2862994.1
serine O-acetyltransferase	cysE	ND
cysteine synthase	cysK	ND
O-phosphoserine--tRNA ligase	sepS	MCL2862629.1
O-phospho-L-seryl-tRNA:Cys-tRNA synthase	pscS	MCL2862612.1
serine hydroxymethyltransferase	glyA	MCL2863724.1
Aspartate, asparagine, methionine, threonine, lysine
aspartate aminotransferase	aspB	MCL2863183.1
asparagine synthetase	asnB	ND
aspartate--tRNA(Asp/Asn) ligase	aspS2	MCL2863537.1
glutamyl-tRNAGln amidotransferase	gatABC	MCL2863578.1	MCL2863579.1	MCL2863580.1
aspartate kinase	lysC	MCL2863029.1
aspartate semialdehyde dehydrogenase	asd	MCL2863209.1
4-hydroxy-tetrahydrodipicolinate synthase	dapA	MCL2862896.1
4-hydroxy-tetrahydrodipicolinate reductase	dapB	MCL2862897.1
LL-diaminopimelate aminotransferase	dapD	MCL2863114.1
diaminopimelate epimerase	dapF	ND		not present also in Methanosarcina
diaminopimelate decarboxylase	lysA	MCL2863273.1
bifunctional aspartokinase / homoserine dehydrogenase	thrA/hom	MCL2862854.1
homoserine kinase	thrB	MCL2863596.1
threonine synthase	thrC	MCL2862560.1
homoserine O-succinyltransferase/O-acetyltransferase	metA	ND
cystathionine gamma-synthase	metB	ND
cysteine-S-conjugate beta-lyase	metC	ND
homocysteine methyltransferase	metE	MCL2862965.1
Phenylalanine, tyrosine, tryptophan
3-deoxy-7-phosphoheptulonate synthase	aroG	ND
3-dehydroquinate synthase	aroB	ND
D-glyceraldehyde-3-phosphate phospholyase	triA	MCL2862921.1
6-deoxy-5-ketofructose 1-phosphate synthase	fbr	MCL2863363.1
aspartate kinase	asp-kinase	MCL2863029.1
aspartate semi-aldehyde dehydrogenase	asd	MCL2863209.1
2-amino-3,7-dideoxy-D-threo-hept-6-ulosonate synthase	aroA'	MCL2863519.1
dehydroquinate synthase II	aroB'	MCL2863388.1
3-dehydroquinate dehydratase	aroD	MCL2863053.1
shikimate dehydrogenase	aroE	MCL2863054.1
shikimate kinase	aroKL	MCL2863141.1
3-phosphoshikimate 1-carboxyvinyltransferase	aroA	MCL2863478.1
chorismate synthase	aroC	ND
anthranilate synthase component	trpE	ND
anthranilate phosphoribosyltransferase	trpD	ND
phosphoribosylanthranilate isomerase	trpF	ND
indole-3-glycerol phosphate synthase	trpC	ND
tryptophan synthase	trpAB	MCL2863875.1
chorismate mutase	pheA1	MCL2863140.1
prephenate dehydratase	pheA2	MCL2862898.1
aromatic-amino-acid transaminase	tyrB	MCL2863783.1
prephenate dehydrogenase	tyrA2	MCL2862553.1
Histidine
ATP phosphoribosyltransferase	hisG	MCL2863322.1
phosphoribosyl-ATP pyrophosphatase	hisE	MCL2863427.1
phosphoribosyl-AMP cyclohydrolase	hisI	MCL2863432.1
phosphoribosylformimino-5-aminoimidazole carboxamide ribotide isomerase	hisA	MCL2863321.1
imidazole glycerol phosphate synthase	hisF	MCL2863319.1
imidazoleglycerol-phosphate dehydratase	hisB	MCL2863320.1
histidinol phosphate aminotransferase	hisC	MCL2862887.1
histidinol dehydrogenase	hisD	MCL2863757.1
Pyrrolysine
methylornithine synthase	pylB	MCL2863038.1
3-methylornithine--L-lysine ligase	pylC	MCL2863036.1
3-methylornithyl-N6-L-lysine dehydrogenase	pylD	MCL2863035.1
pyrrolysyl-tRNA synthetase	pylS	MCL2863039.1
Selenocysteine
seryl-tRNA synthetase	serS	MCL2863616.1
seryl-tRNASec kinase	pstK	ND
O-phosphoseryl- tRNA:selenocysteyl-tRNA synthase	sepsecS	ND
Selenocysteine-specific elongation factor	selB	ND
bacterial Sec synthase	selA	ND
Polyphosphate biosynthesis				archaeal pathway of B1 biosynthesis
polyphosphate kinase	ppk1	ND
AMP-polyphosphate phosphotransferase	ppk2, pap	MCL2863551.1
exopolyphosphatase / guanosine-5'-triphosphate,3'-diphosphate pyrophosphatase	ppx-gppA	ND
NAD+ kinase	ppnK, nadK	MCL2863329.1
Vitamins and cofactors
B1 (thiamine)				salvage pathway
phosphomethylpyrimidine synthase	thiC	MCL2863760.1
thiamine-phosphate diphosphorylase	thiDN	MCL2863665.1		not present also in Methanosarcina
thiamine-phosphate pyrophosphorylase	thiE	MCL2862951.1
sulfide-dependent adenosine diphosphate thiazole synthase	thi4	ND		not present also in Methanosarcina
thiamine-monophosphate kinase	thiL	ND		not present also in Methanosarcina
adenylate kinase	adk	MCL2862947.1		not present also in Methanosarcina
hydroxyethylthiazole kinase	thiM	MCL2862950.1
B2 (riboflavin)
GTP cyclohydrolase II	ribA	ND
3,4-dihydroxy 2-butanone 4-phosphate synthase	ribB	MCL2863570.1
diaminohydroxyphosphoribosylaminopyrimidine deaminase	ribD1	ND
5-amino-6-(5-phosphoribosylamino)uracil reductase	ribD2	ND
5-amino-6-(5-phospho-D-ribitylamino)uracil phosphatase	ycsE/ywtE	ND
6,7-dimethyl-8-ribityllumazine synthase	ribH	ND
riboflavin synthase	ribE	ND
riboflavin kinase	rfk	MCL2863569.1
FAD synthetase	ribL	MCL2863408.1
B3 (niacin, precursor of NAD)
aspartate dehydrogenase	nadX	MCL2863013.1		not present also in Methanosarcina
quinolinate synthase	nadA	MCL2863011.1		not present also in Methanosarcina
nicotinate-nucleotide pyrophosphorylase (carboxylating)	nadC	MCL2863016.1		not present also in Methanosarcina
nicotinamide mononucleotide adenylyltransferase	nadR/nadM	ND
NAD+ synthase (glutamine-hydrolysing)	nadE	MCL2863879.1
B5 (pantothenic acid, precursor of CoA)				General pathway
branched-chain amino acid aminotransferase	ilvE	ND
3-methyl-2-oxobutanoate hydroxymethyltransferase	panB	ND
2-dehydropantoate 2-reductase	panEG	ND
pantoate--beta-alanine ligase	panC	ND		Archaeal pathway
tyrosine decarboxylase/aspartate 1-decarboxylase	panD/mfnA, adc	MCL2863390.1
CoA biosynthesis
type I pantothenate kinase	coaA	ND
phosphopantothenate---cysteine ligase (CTP)/phosphopantothenoylcysteine decarboxylase	coaBC	MCL2862593.1
pantetheine-phosphate adenylyltransferase	coaD	ND
dephospho-CoA kinase	coaE	ND		Pathway I
pantoate kinase	pok	MCL2862592.1
4-phosphopantoate---beta-alanine ligase	pps	ND
phosphopantothenate---cysteine ligase (CTP)/phosphopantothenoylcysteine decarboxylase	coaBC	ND
pantetheine-phosphate adenylyltransferase	coaD	ND
GTP-dependent dephospho-CoA kinase	dpcK	MCL2863855.1
B6 (pyridoxine, pyridoxal, pyridoxamine)				Pathway II
D-erythrose 4-phosphate dehydrogenase	epd	ND
erythronate-4-phosphate dehydrogenase	pdxB	ND
phosphoserine aminotransferase	serC	ND
4-hydroxythreonine-4-phosphate dehydrogenase	pdxA	ND
pyridoxine 5-phosphate synthase	pdxJ	ND
pyridoxamine 5'-phosphate oxidase	pdxH	ND
pyridoxal 5'-phosphate synthase pdxS subunit	pdxS	ND
B7 (biotin)
8-amino-7-oxononanoate synthase	bioF	ND
8-amino-7-oxononanoate carboxylating dehydrogenase	bioU	ND
dethiobiotin synthetase	bioD	ND
biotin synthase	bioB	ND
pimeloyl-[acyl-carrier protein] synthase	bioI	ND
adenosylmethionine---8-amino-7-oxononanoate aminotransferase	bioA	ND
6-carboxyhexanoate--CoA ligase	bioW	ND
Biotin transport
biotin transport system substrate-specific component	bioY	MCL2862482.1
B9 (folate)
GTP cyclohydrolase IA	folE	ND
alkaline phosphatase	phoAB	ND
dihydropteroate synthase	fol1/mptD/folB	ND
dihydrofolate synthase / folylpolyglutamate synthase	folC	ND
dihydrofolate reductase	folA/dfrA	ND
GTP cyclohydrolase II	ribA	ND
2,5-diamino-6-(5-phospho-D-ribosylamino)pyrimidin-4(3H)-one isomerase/dehydratase	trpF	ND
dihydroneopterin triphosphate aldolase (PTPS-III) / 6-pyruvoyltetrahydropterin synthase	ptps	ND
Putative S-layer protein
hypothetical protein		MCL2862818.1
hypothetical protein		MCL2862536.1
hypothetical protein		MCL2863387.1
Archaellum
archaellar motor/biogenesis protein arlJ	arlJ/flaJ	ND
archaellar motor/biogenesis protein arLI	arlI/flaI	ND
archaellar motor/biogenesis protein arlH	arlH/flaH	ND
archaellar motor/biogenesis protein arlB	arlB/flaB	ND
archaellar motor/biogenesis protein arlC	arlC/flaC	ND
archaellar motor/biogenesis protein arlD	arlD/flaD	ND
archaellar motor/biogenesis protein arlE	arlE/flaE	ND
archaellar motor/biogenesis protein arlF	arlF/flaF	ND
Chemotaxis
chemotaxis protein R	cheR	ND
chemotaxis protein D	cheD	ND
chemotaxis protein C	cheC	ND
chemotaxis protein A	cheA	ND
chemotaxis protein B	cheB	ND
chemotaxis protein Y	cheY	ND
chemotaxis protein W	cheW	ND
methyl-accepting chemotaxis protein	Mcp	ND
Oxygen and reactive oxygen species protection system
catalase	katE, catB	ND
peroxiredoxin	ahpC	MCL2862640.1
thioredoxin-dependent peroxiredoxin	prxQ	MCL2862937.1
superoxide reductase	dfx	MCL2862857.1
superoxide dismutase Cu-Zn	sod1	ND
superoxide dismutase Fe-Mn	sodA	ND
F420H2 oxidase	fpr	ND
cytochrome bd subunit A	cydA	MCL2862859.1
cytochrome bd subunit B	cydB	MCL2862859.1

## Sheet: Lab288P3_bin190
Lab288P3_bin190	Gene name	NCBI Locus tag		Comment
Archaeal methyl branch of Wood-Ljungdahl pathway and methane production
Formylmethanofuran dehydrogenase subunit A	fmdA	ND
Formylmethanofuran dehydrogenase subunit B	fmdB	ND
Formylmethanofuran dehydrogenase subunit C	fmdC	ND
Formylmethanofuran dehydrogenase subunit D	fmdD	ND
Formylmethanofuran dehydrogenase subunit F	fmdF	ND
Formylmethanofuran dehydrogenase subunit G	fmdG	ND
Formylmethanofuran:tetrahydromethanopterin formyltransferase	ftr	ND
Methenyltetrahydromethanopterin cyclohydrolase	mch	ND
N5,N10-methenyltetrahydromethanopterin dehydrogenase	mtd	ND
N5,N10-methylene tetrahydromethanopterin reductase	mer	MCL2550088.1
Tetrahydromethanopterin S-methyltransferase subunit A	mtrA	MCL2549895.1
Tetrahydromethanopterin S-methyltransferase subunit B	mtrB	MCL2549898.1
Tetrahydromethanopterin S-methyltransferase subunit C	mtrC	MCL2549897.1
Tetrahydromethanopterin S-methyltransferase subunit D	mtrD	MCL2549896.1
Tetrahydromethanopterin S-methyltransferase subunit E	mtrE	MCL2549895.1
Tetrahydromethanopterin S-methyltransferase subunit F	mtrF	MCL2549900.1
Tetrahydromethanopterin S-methyltransferase subunit G	mtrG	MCL2549901.1
Tetrahydromethanopterin S-methyltransferase subunit H	mtrH	MCL2549902.1
Methyl–coenzyme M reductase subunit A	mcrA	MCL2549795.1
Methyl–coenzyme M reductase subunit B	mcrB	MCL2549799.1
Methyl–coenzyme M reductase subunit G	mcrG	MCL2549796.1
Methyl–coenzyme M reductase subunit C	mcrC	MCL2549797.1
Methyl–coenzyme M reductase subunit D	mcrD	MCL2549798.1
Bacterial methyl branch of Wood-Ljungdahl pathway
formate dehydrogenase	fdhF	ND
formyl-THF synthetase	fhs	ND
methenyl-THF cyclohydrolase	fchA	ND
methylene-THF dehydrogenase	folD	MCL2549416.1
5,10-Methylene-THF reductase	metF	MCL2550253.1
Carbonyl branch of Wood-Ljungdahl pathway
CO dehydrogenase/acetyl-CoA synthase alpha subunit	cdhA	ND
CO dehydrogenase/acetyl-CoA synthase epsilon subunit	cdhB	ND
CO dehydrogenase/acetyl-CoA synthase beta subunit	cdhC	ND
CO dehydrogenase/acetyl-CoA synthase delta subunit	cdhD	ND
CO dehydrogenase/acetyl-CoA synthase gamma subunit (corrinoid Fe-S protein)	cdhE	MCL2550427.1
acetyl-CoA synthetase (AMP-forming)	acs	MCL2549705.1
acetate kinase	ackA	ND
phosphate acetyltransferase	pta	ND
Acetate transporter
acetate uptake system/acetate permease	aceP	MCL2550057.1
Methyl group metabolism
methanol:corrinoid methyltransferase	mtaB	MCL2550055.1
methanol corrinoid protein	mtaC	MCL2550054.1
methanol-specific methylcobalamin: coenzyme M methyltransferase	mtaA	MCL2549848.1
monomethylamine:corrinoid methyltransferase	mtmB	ND
monomethylamine corrinoid protein	mtmC	MCL2549504.1
methylamine-specific methylcobalamin:coenzyme M methyltransferase	mtbA	MCL2549503.1
dimethylamine:corrinoid methyltransferase	mtbB	ND
dimethylamine corrinoid protein	mtbC	MCL2550214.1
methylamine-specific methylcobalamin:coenzyme M methyltransferase	mtbA	MCL2549503.1
trimethylamine:corrinoid methyltransferase	mttB	ND
trimethylamine corrinoid protein	mttC	MCL2550297.1
methylamine-specific methylcobalamin:coenzyme M methyltransferase	mtbA	MCL2549503.1
dimethylsulfide:coenzyme M methyltransferase	mtsD	ND
methylthiol corrinoid protein	mtsF	ND
methylated sulfur corrinoid protein	mtsH	ND
methylthiol:corrinoid methyltransferase	mtsB	MCL2550100.1
methylthiol-specific methylcobalamin: coenzyme M methyltransferase	mtsA	MCL2550101.1
arsenite methyltransferase	arsM	MCL2549445.1
ATP synthase - Complex V
Archaeal/vacuolar-type H+-ATPase subunit A	ntpA	ND
Archaeal/vacuolar-type H+-ATPase subunit B	ntpB	ND
Archaeal/vacuolar-type H+-ATPase subunit C	ntpC	ND
Archaeal/vacuolar-type H+-ATPase subunit D	ntpD	ND
Archaeal/vacuolar-type H+-ATPase subunit E	ntpE	ND
Archaeal/vacuolar-type H+-ATPase subunit F	ntpF	ND
Archaeal/vacuolar-type H+-ATPase subunit I	ntpI	ND
Archaeal/vacuolar-type H+-ATPase subunit K	ntpK	ND
Archaeal/vacuolar-type H+-ATPase subunit G/H	ahaH, atpH	MCL2549856.1
Electron bifurcation
Heterodisulfide reductase
Heterodisulfide reductase, subunit A	hdrA	ND
Heterodisulfide reductase, subunit B	hdrB	ND
Heterodisulfide reductase, subunit C	hdrC	ND
Heterodisulfide reductase, subunit A1	hdrA1	ND
Heterodisulfide reductase, subunit B1	hdrB1	ND
Heterodisulfide reductase, subunit C1	hdrC1	ND
Heterodisulfide reductase, subunit A2	hdrA2	MCL2549579.1
Heterodisulfide reductase, subunit B2	hdrB2	MCL2549580.1
Heterodisulfide reductase, subunit C2	hdrC2	MCL2549581.1
heterodisulfide reductase, subunit D	hdrD	MCL2549595.1
heterodisulfide reductase, subunit E	hdrE	MCL2549594.1
Formate dehydrogenase
formate dehydrogenase (coenzyme F420) alpha subunit	fdhA	MCL2549576.1
formate dehydrogenase (coenzyme F420) beta subunit	fdhB	MCL2549577.1
Fpo complex (F420 dehydrogenase)
Fpo hydrogenase subunit A	fpoA	ND
Fpo hydrogenase subunit B	fpoB	ND
Fpo hydrogenase subunit CD	fpoCD	ND
Fpo hydrogenase subunit H	fpoH	ND
Fpo hydrogenase subunit I	fpoI	ND
Fpo hydrogenase subunit J	fpoJ	ND
Fpo hydrogenase subunit K	fpoK	ND
Fpo hydrogenase subunit L	fpoL	ND
Fpo hydrogenase subunit M	fpoM	ND
Fpo hydrogenase subunit N	fpoN	ND
NADH dehydrogenase subunit E	nuoE	ND
NADH dehydrogenase subunit F	nuoF	ND
NADH dehydrogenase subunit G	nuoG	ND
Fpo hydrogenase subunit F	fpoF	ND
Fpo hydrogenase subunit O	fpoO	ND
Rnf complex (ferredoxin oxidizing)
Rnf complex subunit A	rnfA	ND
Rnf complex subunit B	rnfB	ND
Rnf complex subunit C	rnfC	ND
Rnf complex subunit D	rnfD	ND
Rnf complex subunit E	rnfE	ND
Rnf complex subunit G	rnfG	ND
Hydrogensases
Ni-Fe type 3
FrhABG (F420 oxidizing/reducing)
Coenzyme F420 hydrogenase subunit alpha	frhA	MCL2549944.1
Coenzyme F420 hydrogenase subunit beta	frhB	MCL2549947.1
Coenzyme F420 hydrogenase subunit delta	frhD	MCL2549945.1
Coenzyme F420 hydrogenase subunit gamma	frhG	MCL2549946.1
MvhAGD (H2 oxidizing)
Methyl-viologen hydrogenase subunit A	mvhA	ND
Methyl-viologen hydrogenase subunit G	mvhG	ND
Methyl-viologen hydrogenase subunit D	mvhD	MCL2549578.1
Ni-Fe type 4
EchABCDEF (ferredoxin oxidizing/reducing)
Energy-converting hydrogenase, subunit A	EchA	ND
Energy-converting hydrogenase, subunit B	EchB	ND
Energy-converting hydrogenase, subunit C	EchC	ND
Energy-converting hydrogenase, subunit D	EchD	ND
Energy-converting hydrogenase, subunit E	EchE	ND
Energy-converting hydrogenase, subunit F	EchF	ND
VhtAGC (H2 oxidizing)
F420 non-reducing hydrogenase subunit A	VhtA/VhoA	MCL2550335.1
F420 non-reducing hydrogenase subunit G	VhtG/VhoG	MCL2550403.1
F420 non-reducing hydrogenase subunit C	VhtC/VhoC	MCL2550334.1
Fe only
H2-dependent methylene-H4MPT dehydrogenase	Hmd	ND
Hydrogenase maturation
Hydrogenase nickel incorporation protein	hypA	MCL2550399.1
Hydrogenase nickel incorporation protein	hypB	ND
Hydrogenase maturation protein	hypC	MCL2550401.1
Hydrogenase expression/formation protein	hypD	MCL2550400.1
Hydrogenase expression/formation protein	hypE	ND
Hydrogenase maturation protein	hypF	MCL2550449.1
Anabolism
Phenazine biosynthesis
Phenazine biosynthesis protein	phzAB	ND
Trans-2,3-dihydro-3-hydroxyanthranilic acid synthase	phzD	ND
2-amino-4-deoxychorismate synthase	phzE	ND
Trans-2,3-dihydro-3-hydroxyanthranilate isomerase	phzF	ND
Dihydrophenazinedicarboxylate synthase	phzG	ND
Methanophenazine biosynthesis
geranylfarnesyl diphosphate synthase	idsA	MCL2550187.1
Ferredoxin oxidoreductases
Pyruvate:ferredoxin oxidoreductase, alpha subunit	porA	MCL2550130.1
Pyruvate:ferredoxin oxidoreductase, beta subunit	porB	MCL2550129.1
Pyruvate:ferredoxin oxidoreductase, gamma subunit	porC	MCL2550132.1
Pyruvate:ferredoxin oxidoreductase, delta subunit	porD	MCL2550131.1
Indolepyruvate:ferredoxin oxidoreductase, alpha subunit	iorA	MCL2550240.1
Indolepyruvate:ferredoxin oxidoreductase, beta subunit	iorB	MCL2550072.1
2-oxoisovalerate ferredoxin oxidoreductase alpha subunit	vorA	MCL2549702.1
2-oxoisovalerate ferredoxin oxidoreductase beta subunit	vorB	MCL2549701.1
2-oxoisovalerate ferredoxin oxidoreductase delta subunit	vorD	MCL2549703.1
2-oxoglutarate:ferredoxin oxidoreductase, alpha subunit	oorA	ND
2-oxoglutarate:ferredoxin oxidoreductase, beta subunit	oorB	ND
F420 biosynthesis
5-amino-6-(D-ribitylamino)uracil---L-tyrosine 4-hydroxyphenyl transferase	cofH	MCL2549638.1
7,8-didemethyl-8-hydroxy-5-deazariboflavin synthase	cofG	MCL2549611.1
2-phospho-L-lactate guanylyltransferase	cofC	MCL2549600.1
2-phospho-L-lactate transferase	cofD	MCL2549636.1
coenzyme F420-0 gamma-glutamyl ligase/Coenzyme F420-1:gamma-L-glutamate ligase	cofE, fbiB	MCL2549874.1
coenzyme gamma-F420-2:alpha-L-glutamate ligase	cofF	ND
Coenzyme M biosynthesis
Pathway I (PEP-dependent pathway common for non-Methanosarcinales)
phosphosulfolactate synthase	comA	ND
phosphosulfolactate phosphatase	comB	ND
NAD+ dependent dehydrogenase	comC	ND
sulfopyruvate decarboxylase	comDE	ND
Pathway II (L-phosphoserine-dependent pathway common for Methanosarcinales and Methanomicrobiales)
threonine/cysteate synthase		ND
aspartate aminotransferase		MCL2550234.1
sulfopyruvate decarboxylase	comDE	ND
Bacterial pathway
phosphosulfolactate synthase	xcbB1	ND
argininosuccinate lyase	xcbC1	ND
adenylosuccinate lyase	xcbD1	ND
cysteine desulfhydrase	xcbE1	ND
Methanofuran biosynthesis
tyrosine decarboxylase / aspartate 1-decarboxylase	mfnA	MCL2549470.1
4-HFC-P synthase	mfnB	ND
4-HFC-P:Alanine Aminotransferase	mfnC	ND
tyramine-glutamate ligase	mfnD	ND
[5-(aminomethyl)furan-3-yl]methyl phosphate kinase	mfnE	ND
(4-{4-[2-(gamma-L-glutamylamino)ethyl]phenoxymethyl}furan-2-yl)methanamine synthase	mfnF	ND
Tetrapyrrole biosynthesis
Common precursor
glutamyl-tRNA synthetase	gltX	MCL2549432.1
glutamyl-tRNA reductase	hemA	MCL2549424.1
glutamate-1-semialdehyde 2,1-aminomutase	hemL	MCL2549728.1	MCL2549427.1
porphobilinogen synthase	hemB	MCL2549727.1
hydroxymethylbilane synthase	hemC	MCL2549729.1
uroporphyrinogen-III synthase	hemD	ND
uroporphyrinogen-III C-methyltransferase	cobA	ND
precorrin-2 dehydrogenase / sirohydrochlorin ferrochelatase	cysG/sirC	MCL2549425.1
heme biosynthesis (type detected)
siroheme decarboxylase	ahbAB	MCL2549426.1
Fe-coproporphyrin III synthase	ahbC	MCL2550151.1
heme b synthase	ahbD	MCL2549428.1
F430 biosynthesis
sirohydrochlorin cobaltochelatase	cfbA	MCL2549605.1
cobyrinic acid a,c-diamide synthase	cfbB	ND
Ni-sirohydrochlorin a,c-diamide reductive cyclase subunit C	cfbC	ND
Ni-sirohydrochlorin a,c-diamide reductive cyclase subunit D	cfbD	ND
coenzyme F430 synthetase	cfbE	ND
B12 biosynthesis				not present also in Methanosarcina
sirohydrochlorin cobaltochelatase	cbiK/cfbA	ND
precorrin-2/cobalt-factor-2 C20-methyltransferase	cobI-cbiL	MCL2550497.1
precorrin-3B C17-methyltransferase / cobalt-factor III methyltransferase	cobJ, cbiH	ND
precorrin-4/cobalt-precorrin-4 C11-methyltransferase	cobM, cbiF	MCL2550496.1
cobalt-precorrin 5A hydrolase	cbiG	MCL2550495.1
cobalt-precorrin-5B (C1)-methyltransferase	cbiD	ND
precorrin-6A/cobalt-precorrin-6A reductase	cobK-cbiJ	ND
cobalt-precorrin-6B (C15)-methyltransferase	cbiT	MCL2550498.1
cobalt-precorrin-7 (C5)-methyltransferase	cbiE	ND
precorrin-8X/cobalt-precorrin-8 methylmutase	cobH-cbiC	MCL2549477.1
cobyrinic acid a,c-diamide synthase	cobB-cbiA	MCL2549832.1
cob(I)alamin adenosyltransferase	cobA	ND
adenosylcobyric acid synthase	cobQ, cbiP	MCL2550461.1
adenosylcobinamide-phosphate synthase	cobD, cbiB	ND
adenosylcobinamide kinase / adenosylcobinamide-phosphate guanylyltransferase	cobY	MCL2550048.1
adenosylcobinamide-GDP ribazoletransferase	cobS, cobV	MCL2550047.1
Cobalt/nickel transport system
cobalt/nickel transport protein	cbiN	MCL2550104.1
cobalt/nickel transport system permease protein	cbiM	MCL2550105.1
cobalt/nickel transport system permease protein	cbiQ	MCL2550103.1
cobalt/nickel transport system ATP-binding protein	cbiO	MCL2550102.1
nickel transport protein	cbiL	ND
Amino acid biosynthesis
Glutamate, glutamine
aspartate aminotransferase	aspB	MCL2550234.1
glutamate dehydrogenase (NADP)	gdhA	ND
glutamate synthase	gltD	MCL2549765.1
glutamine synthetase	glnA	MCL2549713.1
Arginine
glutamate N-acetyltransferase	argA	MCL2549516.1
acetylglutamate kinase	argB	MCL2550262.1
N-acetyl-gamma-glutamyl-phosphate reductase	argC	MCL2549570.1
acetylornithine aminotransferase	argD	MCL2549381.1
glutamate N-acetyltransferase	argJ	MCL2549571.1
ornithine carbamoyltransferase	argF	MCL2550090.1
argininosuccinate synthase	argG	MCL2550354.1
argininosuccinate lyase	argH	MCL2550361.1
Proline
glutamate 5-kinase	proB	MCL2549685.1
glutamate-5-semialdehyde dehydrogenase	proA	MCL2549684.1
pyrroline-5-carboxylate reductase	proC	MCL2549686.1	MCL2550264.1
Leuceine, isoleucine, valine
acetolactate synthase I/II/III large subunit	ilvB, ilvG, ilvI	MCL2549962.1
acetolactate synthase I/III small subunit	ilvH, ilvN	MCL2549961.1
ketol-acid reductoisomerase	ilvC	MCL2549960.1
dihydroxyacid dehydratase	ilvD	MCL2550188.1
branched chain amino acid aminotransferase	ilvE	ND
2-isopropylmalate synthase	leuA	MCL2549371.1
3-isopropylmalate/(R)-2-methylmalate dehydratase large subunit	leuC	MCL2550201.1
3-isopropylmalate/(R)-2-methylmalate dehydratase small subunit	leuD	MCL2550264.1	MCL2550430.1
3-isopropylmalate dehydrogenase	leuB	MCL2550263.1
(R)-citramalate synthase	cimA	MCL2549963.1
Alanine
alanine transaminase	alaA			not present also in Methanosarcina
aspartate 4-decarboxylase	asdA			not present also in Methanosarcina
Serine, cysteine, glycine
3-phosphoglycerate dehydrogenase	serA	MCL2549433.1
phosphoserine aminotransferase	serC	MCL2549631.1
phosphoserine phosphatase	serB	MCL2549631.1
serine O-acetyltransferase	cysE	ND
cysteine synthase	cysK	ND
O-phosphoserine--tRNA ligase	sepS	MCL2549829.1
O-phospho-L-seryl-tRNA:Cys-tRNA synthase	pscS	MCL2549739.1
serine hydroxymethyltransferase	glyA	MCL2549415.1
Aspartate, asparagine, methionine, threonine, lysine
aspartate aminotransferase	aspB	MCL2550234.1
asparagine synthetase	asnB	ND
aspartate--tRNA(Asp/Asn) ligase	aspS2	MCL2550507.1	MCL2550398.1
glutamyl-tRNAGln amidotransferase	gatABC	MCL2549807.1	MCL2549806.1	MCL2549395.1
aspartate kinase	lysC	MCL2550318.1
aspartate semialdehyde dehydrogenase	asd	MCL2549662.1
4-hydroxy-tetrahydrodipicolinate synthase	dapA	MCL2549591.1
4-hydroxy-tetrahydrodipicolinate reductase	dapB	MCL2550317.1
LL-diaminopimelate aminotransferase	dapD	MCL2550470.1	MCL2549844.1
diaminopimelate epimerase	dapF	ND		not present also in Methanosarcina
diaminopimelate decarboxylase	lysA	MCL2549640.1
bifunctional aspartokinase / homoserine dehydrogenase	thrA/hom	MCL2549591.1
homoserine kinase	thrB	MCL2550256.1
threonine synthase	thrC	MCL2550470.1
homoserine O-succinyltransferase/O-acetyltransferase	metA	ND
cystathionine gamma-synthase	metB	ND
cysteine-S-conjugate beta-lyase	metC	ND
homocysteine methyltransferase	metE	MCL2549866.1
Phenylalanine, tyrosine, tryptophan
3-deoxy-7-phosphoheptulonate synthase	aroG	ND
3-dehydroquinate synthase	aroB	ND
D-glyceraldehyde-3-phosphate phospholyase	triA	MCL2549851.1
6-deoxy-5-ketofructose 1-phosphate synthase	fbr	MCL2549815.1
aspartate kinase	asp-kinase	MCL2550318.1
aspartate semi-aldehyde dehydrogenase	asd	MCL2549662.1
2-amino-3,7-dideoxy-D-threo-hept-6-ulosonate synthase	aroA'	ND
dehydroquinate synthase II	aroB'	MCL2549356.1
3-dehydroquinate dehydratase	aroD	MCL2549355.1
shikimate dehydrogenase	aroE	MCL2549354.1
shikimate kinase	aroKL	MCL2550207.1
3-phosphoshikimate 1-carboxyvinyltransferase	aroA	ND
chorismate synthase	aroC	ND
anthranilate synthase component	trpE	ND
anthranilate phosphoribosyltransferase	trpD	ND
phosphoribosylanthranilate isomerase	trpF	ND
indole-3-glycerol phosphate synthase	trpC	ND
tryptophan synthase	trpAB	ND
chorismate mutase	pheA1	MCL2550206.1
prephenate dehydratase	pheA2	ND
aromatic-amino-acid transaminase	tyrB	MCL2549782.1	MCL2550234.1
prephenate dehydrogenase	tyrA2	MCL2549517.1
Histidine
ATP phosphoribosyltransferase	hisG	ND
phosphoribosyl-ATP pyrophosphatase	hisE	MCL2550200.1
phosphoribosyl-AMP cyclohydrolase	hisI	MCL2549750.1
phosphoribosylformimino-5-aminoimidazole carboxamide ribotide isomerase	hisA	MCL2549726.1
imidazole glycerol phosphate synthase	hisF	MCL2549724.1
imidazoleglycerol-phosphate dehydratase	hisB	MCL2549725.1
histidinol phosphate aminotransferase	hisC	MCL2549382.1
histidinol dehydrogenase	hisD	MCL2549868.1
Pyrrolysine
methylornithine synthase	pylB	ND
3-methylornithine--L-lysine ligase	pylC	ND
3-methylornithyl-N6-L-lysine dehydrogenase	pylD	MCL2549878.1
pyrrolysyl-tRNA synthetase	pylS	ND
Selenocysteine
seryl-tRNA synthetase	serS	MCL2549452.1
seryl-tRNASec kinase	pstK	ND
O-phosphoseryl- tRNA:selenocysteyl-tRNA synthase	sepsecS	ND
Selenocysteine-specific elongation factor	selB	ND
bacterial Sec synthase	selA	ND
Polyphosphate biosynthesis			MCL2549907.1	archaeal pathway of B1 biosynthesis
polyphosphate kinase	ppk1	MCL2549629.1
AMP-polyphosphate phosphotransferase	ppk2, pap	MCL2550487.1
exopolyphosphatase / guanosine-5'-triphosphate,3'-diphosphate pyrophosphatase	ppx-gppA	ND
NAD+ kinase	ppnK, nadK	ND
Vitamins and cofactors
B1 (thiamine)				salvage pathway
phosphomethylpyrimidine synthase	thiC	MCL2549367.1
thiamine-phosphate diphosphorylase	thiDN	MCL2549545.1		not present also in Methanosarcina
thiamine-phosphate pyrophosphorylase	thiE	MCL2550393.1
sulfide-dependent adenosine diphosphate thiazole synthase	thi4	ND		not present also in Methanosarcina
thiamine-monophosphate kinase	thiL	MCL2549402.1		not present also in Methanosarcina
adenylate kinase	adk	ND		not present also in Methanosarcina
hydroxyethylthiazole kinase	thiM	MCL2550392.1
B2 (riboflavin)
GTP cyclohydrolase II	ribA	ND
3,4-dihydroxy 2-butanone 4-phosphate synthase	ribB	MCL2549735.1
diaminohydroxyphosphoribosylaminopyrimidine deaminase	ribD1	ND
5-amino-6-(5-phosphoribosylamino)uracil reductase	ribD2	ND
5-amino-6-(5-phospho-D-ribitylamino)uracil phosphatase	ycsE/ywtE	ND
6,7-dimethyl-8-ribityllumazine synthase	ribH	ND
riboflavin synthase	ribE	ND
riboflavin kinase	rfk	MCL2549736.1
FAD synthetase	ribL	MCL2549981.1
B3 (niacin, precursor of NAD)
aspartate dehydrogenase	nadX	ND		not present also in Methanosarcina
quinolinate synthase	nadA	ND		not present also in Methanosarcina
nicotinate-nucleotide pyrophosphorylase (carboxylating)	nadC	MCL2550359.1		not present also in Methanosarcina
nicotinamide mononucleotide adenylyltransferase	nadR/nadM	MCL2550087.1
NAD+ synthase (glutamine-hydrolysing)	nadE	ND
B5 (pantothenic acid, precursor of CoA)				General pathway
branched-chain amino acid aminotransferase	ilvE	ND
3-methyl-2-oxobutanoate hydroxymethyltransferase	panB	ND
2-dehydropantoate 2-reductase	panEG	ND
pantoate--beta-alanine ligase	panC	ND		Archaeal pathway
tyrosine decarboxylase/aspartate 1-decarboxylase	panD/mfnA, adc	MCL2549470.1
CoA biosynthesis
type I pantothenate kinase	coaA	ND
phosphopantothenate---cysteine ligase (CTP)/phosphopantothenoylcysteine decarboxylase	coaBC	MCL2549992.1
pantetheine-phosphate adenylyltransferase	coaD	MCL2550194.1
dephospho-CoA kinase	coaE	ND		Pathway I
pantoate kinase	pok	MCL2549993.1
4-phosphopantoate---beta-alanine ligase	pps	ND
phosphopantothenate---cysteine ligase (CTP)/phosphopantothenoylcysteine decarboxylase	coaBC	MCL2549992.1
pantetheine-phosphate adenylyltransferase	coaD	MCL2550194.1
GTP-dependent dephospho-CoA kinase	dpcK	MCL2550222.1
B6 (pyridoxine, pyridoxal, pyridoxamine)				Pathway II
D-erythrose 4-phosphate dehydrogenase	epd	ND
erythronate-4-phosphate dehydrogenase	pdxB	ND
phosphoserine aminotransferase	serC	ND
4-hydroxythreonine-4-phosphate dehydrogenase	pdxA	ND
pyridoxine 5-phosphate synthase	pdxJ	ND
pyridoxamine 5'-phosphate oxidase	pdxH	ND
pyridoxal 5'-phosphate synthase pdxS subunit	pdxS	ND
B7 (biotin)
8-amino-7-oxononanoate synthase	bioF	ND
8-amino-7-oxononanoate carboxylating dehydrogenase	bioU	ND
dethiobiotin synthetase	bioD	ND
biotin synthase	bioB	ND
pimeloyl-[acyl-carrier protein] synthase	bioI	ND
adenosylmethionine---8-amino-7-oxononanoate aminotransferase	bioA	ND
6-carboxyhexanoate--CoA ligase	bioW	ND
Biotin transport
biotin transport system substrate-specific component	bioY	MCL2550466.1
B9 (folate)
GTP cyclohydrolase IA	folE	ND
alkaline phosphatase	phoAB	ND
dihydropteroate synthase	fol1/mptD/folB	ND
dihydrofolate synthase / folylpolyglutamate synthase	folC	ND
dihydrofolate reductase	folA/dfrA	ND
GTP cyclohydrolase II	ribA	ND
2,5-diamino-6-(5-phospho-D-ribosylamino)pyrimidin-4(3H)-one isomerase/dehydratase	trpF	ND
dihydroneopterin triphosphate aldolase (PTPS-III) / 6-pyruvoyltetrahydropterin synthase	ptps	ND
Putative S-layer protein
hypothetical protein		MCL2549401.1
hypothetical protein		MCL2549357.1
Archaellum
archaellar motor/biogenesis protein arlJ	arlJ/flaJ	ND
archaellar motor/biogenesis protein arLI	arlI/flaI	ND
archaellar motor/biogenesis protein arlH	arlH/flaH	ND
archaellar motor/biogenesis protein arlB	arlB/flaB	ND
archaellar motor/biogenesis protein arlC	arlC/flaC	ND
archaellar motor/biogenesis protein arlD	arlD/flaD	ND
archaellar motor/biogenesis protein arlE	arlE/flaE	ND
archaellar motor/biogenesis protein arlF	arlF/flaF	ND
Chemotaxis
chemotaxis protein R	cheR	ND
chemotaxis protein D	cheD	ND
chemotaxis protein C	cheC	ND
chemotaxis protein A	cheA	ND
chemotaxis protein B	cheB	ND
chemotaxis protein Y	cheY	ND
chemotaxis protein W	cheW	ND
methyl-accepting chemotaxis protein	Mcp	ND
Oxygen and reactive oxygen species protection system
catalase	katE, catB	ND
peroxiredoxin	ahpC	MCL2549931.1
thioredoxin-dependent peroxiredoxin	prxQ	MCL2549904.1
superoxide reductase	dfx	MCL2549438.1
superoxide dismutase Cu-Zn	sod1	ND
superoxide dismutase Fe-Mn	sodA	ND
F420H2 oxidase	fpr	ND
cytochrome bd subunit A	cydA	MCL2549439.1
cytochrome bd subunit B	cydB	MCL2549440.1

[truncated: 3 more sheets: TD116_bin10, Th196P4_bin37, AS23ysBPME_4]
